# Supplementary material for: (E)-2,3-Dimethyl-N-(2-nitro­benzyl­idene)aniline
Source: Acta Crystallogr Sect E Struct Rep Online. 2010 Jun 26;66(Pt 7):o1817. doi: 10.1107/S1600536810024165 (PMC3006792; doi:10.1107/S1600536810024165)
Supplement: Supplementary file 1 [file e-66-o1817-sup1.cif]

##############################################################################
###                                                                        ###
###        Electronic paper (Acta Crystallographica Section E)             ###
###                                                                        ###
##############################################################################
#                                                                            #
# This CIF contains the data in a paper accepted for publication in Acta     #
# Crystallographica Section E. It conforms to the requirements of Notes      #
# for Authors for Section E, and has been peer reviewed under the auspices   #
# of the IUCr Commission on Journals.                                        #
#                                                                            #
# Full details of the Crystallographic Information File format               #
# are given in the paper "The Crystallographic Information File (CIF):       #
# a New Standard Archive File for Crystallography" by S. R. Hall, F. H.      #
# Allen and I. D. Brown [Acta Cryst. (1991), A47, 655-685].                  #
#                                                                            #
# The current version of the core CIF dictionary is obtainable from          #
# ftp://ftp.iucr.org/pub/cif_core.dic. The current version number is 2.4.    #
#                                                                            #
# Software is freely available for graphical display of the structure(s) in  #
# this CIF.  For information consult the CIF home page http://www.iucr.org/  #
# cif/home.html                                                              #
#                                                                            #
# This file may be used for bona fide research purposes within the           #
# scientific community so long as proper attribution is given to the journal # 
# article from which it was obtained.                                        #
#                                                                            #
##############################################################################
                                             
data_global
_audit_creation_method     ?
_journal_date_recd_electronic     2010-06-09
_journal_date_accepted     2010-06-21
_journal_name_full     'Acta Crystallographica, Section E'
_journal_year     2010
_journal_volume     66
_journal_issue      7
_journal_page_first     o1817
_journal_page_last     o1817
_journal_paper_category     QO
_journal_coeditor_code     SU2187
_publ_contact_author
;
Muhammad Nawaz Tahir
University of Sargodha
Department of Physics
Sargodha
Pakistan
;
_publ_contact_author_email     'dmntahir_uos@yahoo.com'
_publ_contact_author_fax     '0092 48 32 22 121'
_publ_contact_author_phone     '0092 48 92 30 914'
_publ_section_title
;
(<i>E</i>)-2,3-Dimethyl-<i>N</i>-(2-nitrobenzylidene)aniline
;
loop_
    _publ_author_name
    _publ_author_address
    'Tahir, M. Nawaz'
;
Department of Physics
University of Sargodha
Sargodha
Pakistan
;
    'Muhammad Ilyas Tariq'
;
Department of Chemistry
University of Sargodha
Sargodha
Pakistan
;
    'Shahbaz Ahmad'
;
Department of Chemistry
University of Sargodha
Sargodha
Pakistan
;
    'Muhammad Sarfraz'
;
Department of Chemistry
University of Sargodha
Sargodha
Pakistan
;
    'Ather, Abdul Qayyum'
;
Applied Chemistry Research Center
PCSIR Laboratories Complex
Lahore 54600
Pakistan
;
data_I
_audit_creation_method     SHELXL-97
_chemical_name_systematic
;
(<i>E</i>)-2,3-Dimethyl-<i>N</i>-(2-nitrobenzylidene)aniline
;
_chemical_name_common     ?
_chemical_formula_moiety     'C15 H14 N2 O2'
_chemical_formula_sum     'C15 H14 N2 O2'
_chemical_formula_iupac     'C15 H14 N2 O2'
_chemical_formula_weight     254.28
_symmetry_cell_setting     monoclinic
_symmetry_space_group_name_H-M     'P 21/c'
_symmetry_space_group_name_Hall     '-P 2ybc'
loop_
    _symmetry_equiv_pos_site_id
    _symmetry_equiv_pos_as_xyz
    1 x,y,z
    2 -x,1/2+y,1/2-z
    3 -x,-y,-z
    4 x,1/2-y,1/2+z
_cell_length_a     12.2910(6)
_cell_length_b     15.1422(9)
_cell_length_c     7.3384(3)
_cell_angle_alpha     90.00
_cell_angle_beta     107.091(2)
_cell_angle_gamma     90.00
_cell_volume     1305.46(11)
_cell_formula_units_Z     4
_cell_measurement_reflns_used     1705
_cell_measurement_theta_min     2.19
_cell_measurement_theta_max     25.25
_cell_measurement_temperature     296(2)
_exptl_crystal_description     rod
_exptl_crystal_colour     'pale pink'
_exptl_crystal_size_max     0.32
_exptl_crystal_size_mid     0.15
_exptl_crystal_size_min     0.15
_exptl_crystal_density_diffrn     1.294
_exptl_crystal_density_meas     ?
_exptl_crystal_density_method     'not measured'
_exptl_crystal_F_000     536
_exptl_absorpt_coefficient_mu     0.087
_exptl_absorpt_correction_type     multi-scan
_exptl_absorpt_process_details     '(SADABS; Bruker, 2005)'
_exptl_absorpt_correction_T_min     0.985
_exptl_absorpt_correction_T_max     0.987
_exptl_special_details
;
;
_diffrn_ambient_temperature     296(2)
_diffrn_radiation_type     MoK\a
_diffrn_radiation_wavelength     0.71073
_diffrn_radiation_source     'fine-focus sealed tube'
_diffrn_radiation_monochromator     graphite
_diffrn_measurement_device_type     'Bruker Kappa APEXII CCD'
_diffrn_measurement_method     \w
_diffrn_detector_area_resol_mean     8.10
_diffrn_reflns_number     10220
_diffrn_reflns_av_R_equivalents     0.0285
_diffrn_reflns_av_sigmaI/netI     0.0250
_diffrn_reflns_theta_min     2.19
_diffrn_reflns_theta_max     25.25
_diffrn_reflns_theta_full     25.25
_diffrn_measured_fraction_theta_max     0.995
_diffrn_measured_fraction_theta_full     0.995
_diffrn_reflns_limit_h_min     -14
_diffrn_reflns_limit_h_max     14
_diffrn_reflns_limit_k_min     -18
_diffrn_reflns_limit_k_max     18
_diffrn_reflns_limit_l_min     -5
_diffrn_reflns_limit_l_max     8
_diffrn_standards_number     0
_diffrn_standards_interval_count     ?
_diffrn_standards_interval_time     ?
_diffrn_standards_decay_%     0
_refine_special_details
;
Refinement of <i>F</i>^2^ against ALL reflections. The weighted <i>R</i>-factor
<i>wR</i> and goodness of fit <i>S</i> are based on <i>F</i>^2^, conventional
<i>R</i>-factors <i>R</i> are based on <i>F</i>, with <i>F</i> set to zero for
negative <i>F</i>^2^. The threshold expression of <i>F</i>^2^ >
\s(<i>F</i>^2^) is used only for calculating <i>R</i>-factors(gt) <i>etc</i>.
and is not relevant to the choice of reflections for refinement.
<i>R</i>-factors based on <i>F</i>^2^ are statistically about twice as large
as those based on <i>F</i>, and <i>R</i>- factors based on ALL data will be
even larger.
;
_reflns_number_total     2362
_reflns_number_gt     1705
_reflns_threshold_expression     I>2\s(I)
_refine_ls_structure_factor_coef     Fsqd
_refine_ls_matrix_type     full
_refine_ls_R_factor_all     0.0626
_refine_ls_R_factor_gt     0.0409
_refine_ls_wR_factor_gt     0.0979
_refine_ls_wR_factor_ref     0.1114
_refine_ls_goodness_of_fit_ref     1.025
_refine_ls_restrained_S_all     1.025
_refine_ls_number_reflns     2362
_refine_ls_number_parameters     171
_refine_ls_number_restraints     0
_refine_ls_hydrogen_treatment     constr
_refine_ls_weighting_scheme     calc
_refine_ls_weighting_details
         'calc w=1/[\s^2^(Fo^2^)+(0.0511P)^2^+0.2309P] where P=(Fo^2^+2Fc^2^)/3'
_atom_sites_solution_hydrogens     geom
_atom_sites_solution_primary     direct
_atom_sites_solution_secondary     difmap
_refine_ls_shift/su_max     0.000
_refine_ls_shift/su_mean     0.000
_refine_diff_density_max     0.127
_refine_diff_density_min     -0.159
loop_
    _atom_type_symbol
    _atom_type_description
    _atom_type_scat_dispersion_real
    _atom_type_scat_dispersion_imag
    _atom_type_scat_source
    'C' 'C' 0.0033 0.0016
                         'International Tables Vol C Tables 4.2.6.8 and 6.1.1.4'
    'H' 'H' 0.0000 0.0000
                         'International Tables Vol C Tables 4.2.6.8 and 6.1.1.4'
    'N' 'N' 0.0061 0.0033
                         'International Tables Vol C Tables 4.2.6.8 and 6.1.1.4'
    'O' 'O' 0.0106 0.0060
                         'International Tables Vol C Tables 4.2.6.8 and 6.1.1.4'
_computing_data_collection     'APEX2 (Bruker, 2007)'
_computing_cell_refinement     'SAINT (Bruker, 2007)'
_computing_data_reduction     'SAINT (Bruker, 2007)'
_computing_structure_solution     'SHELXS97 (Sheldrick, 2008)'
_computing_structure_refinement     'SHELXL97 (Sheldrick, 2008)'
_computing_molecular_graphics
                  'ORTEP-3 for Windows (Farrugia, 1997) and PLATON (Spek, 2009)'
_computing_publication_material
;
WinGX (Farrugia, 1999) and PLATON (Spek, 2009)
;
loop_
    _atom_site_type_symbol
    _atom_site_label
    _atom_site_fract_x
    _atom_site_fract_y
    _atom_site_fract_z
    _atom_site_U_iso_or_equiv
    _atom_site_thermal_displace_type
    _atom_site_calc_flag
    _atom_site_refinement_flags
    _atom_site_occupancy
    O O1 0.57216(14) 0.48517(10) 0.7186(2) 0.0898(6) Uani . . 1.000
    O O2 0.66972(12) 0.41328(10) 0.5671(3) 0.0865(7) Uani . . 1.000
    N N1 0.72326(11) 0.16848(9) 0.60756(19) 0.0440(4) Uani . . 1.000
    N N2 0.59423(13) 0.41809(10) 0.6438(2) 0.0602(6) Uani . . 1.000
    C C1 0.84205(12) 0.15240(10) 0.6480(2) 0.0411(5) Uani . . 1.000
    C C2 0.88063(13) 0.06562(10) 0.6889(2) 0.0432(5) Uani . . 1.000
    C C3 0.99754(14) 0.04808(12) 0.7314(2) 0.0508(6) Uani . . 1.000
    C C4 1.07104(15) 0.11659(15) 0.7281(3) 0.0629(7) Uani . . 1.000
    C C5 1.03219(15) 0.20131(14) 0.6825(3) 0.0670(8) Uani . . 1.000
    C C6 0.91756(14) 0.21936(12) 0.6413(3) 0.0541(6) Uani . . 1.000
    C C7 0.79775(11) -0.00684(9) 0.6917(3) 0.0630(7) Uani . . 1.000
    C C8 1.04291(11) -0.04434(9) 0.7794(3) 0.0704(7) Uani . . 1.000
    C C9 0.69105(12) 0.23778(11) 0.6723(2) 0.0423(5) Uani . . 1.000
    C C10 0.56911(12) 0.25563(10) 0.6417(2) 0.0398(5) Uani . . 1.000
    C C11 0.52334(13) 0.34016(11) 0.6387(2) 0.0444(5) Uani . . 1.000
    C C12 0.41029(14) 0.35494(13) 0.6243(3) 0.0556(6) Uani . . 1.000
    C C13 0.33943(15) 0.28376(14) 0.6115(3) 0.0609(7) Uani . . 1.000
    C C14 0.38193(15) 0.19944(13) 0.6158(3) 0.0596(7) Uani . . 1.000
    C C15 0.49477(14) 0.18559(11) 0.6304(2) 0.0501(6) Uani . . 1.000
    H H4 1.14863 0.10520 0.75744 0.0755 Uiso . . 1.000
    H H5 1.08312 0.24631 0.67951 0.0804 Uiso . . 1.000
    H H6 0.89095 0.27645 0.60905 0.0649 Uiso . . 1.000
    H H7A 0.79909 -0.01850 0.82093 0.0945 Uiso . . 0.69(2)
    H H7B 0.81863 -0.05936 0.63677 0.0945 Uiso . . 0.69(2)
    H H7C 0.72254 0.01102 0.61921 0.0945 Uiso . . 0.69(2)
    H H8A 1.12430 -0.04385 0.80782 0.1056 Uiso . . 1.000
    H H8B 1.01086 -0.08255 0.67275 0.1056 Uiso . . 1.000
    H H8C 1.02244 -0.06541 0.88832 0.1056 Uiso . . 1.000
    H H9 0.74495 0.27808 0.74006 0.0507 Uiso . . 1.000
    H H12 0.38266 0.41218 0.62325 0.0667 Uiso . . 1.000
    H H13 0.26279 0.29245 0.59991 0.0730 Uiso . . 1.000
    H H14 0.33385 0.15133 0.60884 0.0714 Uiso . . 1.000
    H H15 0.52174 0.12810 0.63275 0.0601 Uiso . . 1.000
    H H7D 0.74650 0.01276 0.75999 0.0945 Uiso . . 0.31(2)
    H H7E 0.83851 -0.05791 0.75358 0.0945 Uiso . . 0.31(2)
    H H7F 0.75525 -0.02168 0.56333 0.0945 Uiso . . 0.31(2)
loop_
    _atom_site_aniso_label
    _atom_site_aniso_U_11
    _atom_site_aniso_U_22
    _atom_site_aniso_U_33
    _atom_site_aniso_U_12
    _atom_site_aniso_U_13
    _atom_site_aniso_U_23
    O1 0.0974(12) 0.0457(8) 0.1170(13) 0.0068(8) 0.0169(9) -0.0163(8)
    O2 0.0608(9) 0.0664(10) 0.1409(15) -0.0066(7) 0.0428(9) 0.0129(9)
    N1 0.0396(7) 0.0394(8) 0.0527(8) 0.0020(6) 0.0129(6) -0.0001(6)
    N2 0.0526(9) 0.0436(9) 0.0793(11) 0.0034(7) 0.0114(8) 0.0045(8)
    C1 0.0369(8) 0.0433(9) 0.0425(8) 0.0001(7) 0.0109(7) -0.0041(7)
    C2 0.0447(9) 0.0447(10) 0.0398(8) 0.0039(7) 0.0117(7) -0.0027(7)
    C3 0.0464(9) 0.0624(11) 0.0427(9) 0.0125(8) 0.0119(7) -0.0040(8)
    C4 0.0397(9) 0.0864(15) 0.0628(12) 0.0059(10) 0.0152(8) -0.0087(10)
    C5 0.0492(11) 0.0747(14) 0.0821(14) -0.0164(10) 0.0270(9) -0.0100(11)
    C6 0.0517(10) 0.0456(10) 0.0680(11) -0.0040(8) 0.0222(8) -0.0034(8)
    C7 0.0612(11) 0.0442(11) 0.0811(13) -0.0018(9) 0.0170(10) 0.0018(9)
    C8 0.0676(12) 0.0758(14) 0.0636(12) 0.0317(11) 0.0127(9) 0.0010(10)
    C9 0.0399(9) 0.0414(9) 0.0434(9) -0.0004(7) 0.0088(7) -0.0006(7)
    C10 0.0394(8) 0.0431(9) 0.0367(8) 0.0030(7) 0.0108(6) -0.0007(7)
    C11 0.0425(9) 0.0448(9) 0.0463(9) -0.0001(7) 0.0137(7) -0.0002(7)
    C12 0.0480(10) 0.0585(11) 0.0634(11) 0.0117(9) 0.0213(8) -0.0006(9)
    C13 0.0405(9) 0.0798(15) 0.0660(12) 0.0026(9) 0.0215(8) 0.0020(10)
    C14 0.0493(10) 0.0675(13) 0.0632(12) -0.0134(9) 0.0186(9) 0.0005(10)
    C15 0.0505(10) 0.0440(10) 0.0547(10) -0.0020(8) 0.0138(8) -0.0002(8)
_geom_special_details
;
Bond distances, angles <i>etc</i>. have been calculated using the rounded
fractional coordinates. All su's are estimated from the variances of the
(full) variance-covariance matrix. The cell e.s.d.'s are taken into account in
the estimation of distances, angles and torsion angles
;
loop_
    _geom_bond_atom_site_label_1
    _geom_bond_atom_site_label_2
    _geom_bond_site_symmetry_1
    _geom_bond_site_symmetry_2
    _geom_bond_distance
    _geom_bond_publ_flag
    O1 N2 . . 1.222(2) no
    O2 N2 . . 1.221(2) no
    N1 C1 . . 1.423(2) no
    N1 C9 . . 1.263(2) no
    N2 C11 . . 1.461(2) no
    C1 C2 . . 1.399(2) no
    C1 C6 . . 1.385(2) no
    C2 C3 . . 1.403(2) no
    C2 C7 . . 1.501(2) no
    C3 C4 . . 1.381(3) no
    C3 C8 . . 1.509(2) no
    C4 C5 . . 1.375(3) no
    C5 C6 . . 1.379(3) no
    C9 C10 . . 1.474(2) no
    C10 C11 . . 1.396(2) no
    C10 C15 . . 1.386(2) no
    C11 C12 . . 1.381(2) no
    C12 C13 . . 1.372(3) no
    C13 C14 . . 1.376(3) no
    C14 C15 . . 1.375(3) no
    C4 H4 . . 0.9300 no
    C5 H5 . . 0.9300 no
    C6 H6 . . 0.9300 no
    C7 H7A . . 0.9600 no
    C7 H7B . . 0.9600 no
    C7 H7C . . 0.9600 no
    C7 H7D . . 0.9600 no
    C7 H7E . . 0.9600 no
    C7 H7F . . 0.9600 no
    C8 H8A . . 0.9600 no
    C8 H8B . . 0.9600 no
    C8 H8C . . 0.9600 no
    C9 H9 . . 0.9300 no
    C12 H12 . . 0.9300 no
    C13 H13 . . 0.9300 no
    C14 H14 . . 0.9300 no
    C15 H15 . . 0.9300 no
loop_
    _geom_contact_atom_site_label_1
    _geom_contact_atom_site_label_2
    _geom_contact_distance
    _geom_contact_site_symmetry_1
    _geom_contact_site_symmetry_2
    _geom_contact_publ_flag
    O1 C15 3.413(2) . 2_656 no
    O1 N2 3.194(2) . 3_666 no
    O1 O1 3.209(2) . 3_666 no
    O2 C9 2.758(2) . . no
    O1 H15 2.8200 . 2_656 no
    O1 H14 2.9000 . 2_656 no
    O1 H7F 2.9000 . 4_555 no
    O1 H12 2.4900 . . no
    O2 H9 2.4400 . . no
    O2 H8A 2.5100 . 2_756 no
    O2 H7D 2.9100 . 4_554 no
    N1 C9 3.410(2) . 4_554 no
    N2 O1 3.194(2) . 3_666 no
    N1 H7D 2.5900 . . no
    N1 H7F 2.9400 . . no
    N1 H15 2.6100 . . no
    N1 H9 2.9000 . 4_554 no
    N1 H7C 2.3900 . . no
    N2 H9 2.7700 . . no
    C9 N1 3.410(2) . 4_555 no
    C9 O2 2.758(2) . . no
    C13 C14 3.591(3) . 4_555 no
    C14 C13 3.591(3) . 4_554 no
    C15 O1 3.413(2) . 2_646 no
    C1 H9 3.0700 . 4_554 no
    C2 H8C 2.9800 . 3_757 no
    C3 H8C 2.8800 . 3_757 no
    C3 H8B 2.9800 . 3_756 no
    C4 H8B 2.8600 . 3_756 no
    C5 H8B 3.0800 . 3_756 no
    C6 H9 3.0800 . 4_554 no
    C6 H9 2.5900 . . no
    C7 H8B 2.9000 . . no
    C7 H8C 2.8600 . . no
    C8 H7B 2.6600 . . no
    C8 H6 2.8800 . 2_746 no
    C8 H7E 2.4700 . . no
    C9 H6 2.7000 . . no
    H4 H8A 2.3200 . . no
    H5 H13 2.5400 . 1_655 no
    H6 C9 2.7000 . . no
    H6 H9 2.2700 . . no
    H6 C8 2.8800 . 2_756 no
    H7B C8 2.6600 . . no
    H7B H8B 2.3300 . . no
    H7B H14 2.5900 . 3_656 no
    H7C N1 2.3900 . . no
    H7D O2 2.9100 . 4_555 no
    H7D N1 2.5900 . . no
    H7D H12 2.5200 . 2_646 no
    H7E H8C 2.1900 . . no
    H7E H8B 2.3900 . . no
    H7E C8 2.4700 . . no
    H7F H14 2.4200 . 3_656 no
    H7F O1 2.9000 . 4_554 no
    H7F N1 2.9400 . . no
    H8A H4 2.3200 . . no
    H8A O2 2.5100 . 2_746 no
    H8B C7 2.9000 . . no
    H8B C3 2.9800 . 3_756 no
    H8B C4 2.8600 . 3_756 no
    H8B C5 3.0800 . 3_756 no
    H8B H7B 2.3300 . . no
    H8B H7E 2.3900 . . no
    H8C C7 2.8600 . . no
    H8C C3 2.8800 . 3_757 no
    H8C H7E 2.1900 . . no
    H8C C2 2.9800 . 3_757 no
    H9 N2 2.7700 . . no
    H9 C6 2.5900 . . no
    H9 H6 2.2700 . . no
    H9 N1 2.9000 . 4_555 no
    H9 C1 3.0700 . 4_555 no
    H9 C6 3.0800 . 4_555 no
    H9 O2 2.4400 . . no
    H12 H7D 2.5200 . 2_656 no
    H12 O1 2.4900 . . no
    H13 H5 2.5400 . 1_455 no
    H14 H7B 2.5900 . 3_656 no
    H14 O1 2.9000 . 2_646 no
    H14 H7F 2.4200 . 3_656 no
    H15 O1 2.8200 . 2_646 no
    H15 N1 2.6100 . . no
loop_
    _geom_angle_atom_site_label_1
    _geom_angle_atom_site_label_2
    _geom_angle_atom_site_label_3
    _geom_angle_site_symmetry_1
    _geom_angle_site_symmetry_2
    _geom_angle_site_symmetry_3
    _geom_angle
    _geom_angle_publ_flag
    C1 N1 C9 . . . 118.67(14) no
    O1 N2 O2 . . . 123.76(17) no
    O1 N2 C11 . . . 118.25(16) no
    O2 N2 C11 . . . 117.94(15) no
    N1 C1 C2 . . . 117.89(14) no
    N1 C1 C6 . . . 121.64(14) no
    C2 C1 C6 . . . 120.44(15) no
    C1 C2 C3 . . . 119.06(15) no
    C1 C2 C7 . . . 120.05(14) no
    C3 C2 C7 . . . 120.88(14) no
    C2 C3 C4 . . . 119.11(17) no
    C2 C3 C8 . . . 120.75(15) no
    C4 C3 C8 . . . 120.14(16) no
    C3 C4 C5 . . . 121.53(18) no
    C4 C5 C6 . . . 119.84(19) no
    C1 C6 C5 . . . 119.95(17) no
    N1 C9 C10 . . . 120.82(14) no
    C9 C10 C11 . . . 123.90(14) no
    C9 C10 C15 . . . 119.45(14) no
    C11 C10 C15 . . . 116.43(15) no
    N2 C11 C10 . . . 120.39(15) no
    N2 C11 C12 . . . 116.77(15) no
    C10 C11 C12 . . . 122.81(16) no
    C11 C12 C13 . . . 118.85(18) no
    C12 C13 C14 . . . 119.89(18) no
    C13 C14 C15 . . . 120.70(18) no
    C10 C15 C14 . . . 121.32(16) no
    C3 C4 H4 . . . 119.00 no
    C5 C4 H4 . . . 119.00 no
    C4 C5 H5 . . . 120.00 no
    C6 C5 H5 . . . 120.00 no
    C1 C6 H6 . . . 120.00 no
    C5 C6 H6 . . . 120.00 no
    C2 C7 H7A . . . 109.00 no
    C2 C7 H7B . . . 109.00 no
    C2 C7 H7C . . . 109.00 no
    C2 C7 H7D . . . 109.00 no
    C2 C7 H7E . . . 109.00 no
    C2 C7 H7F . . . 109.00 no
    H7A C7 H7B . . . 109.00 no
    H7A C7 H7C . . . 109.00 no
    H7B C7 H7C . . . 109.00 no
    H7D C7 H7E . . . 109.00 no
    H7D C7 H7F . . . 109.00 no
    H7E C7 H7F . . . 109.00 no
    C3 C8 H8A . . . 109.00 no
    C3 C8 H8B . . . 109.00 no
    C3 C8 H8C . . . 109.00 no
    H8A C8 H8B . . . 109.00 no
    H8A C8 H8C . . . 109.00 no
    H8B C8 H8C . . . 109.00 no
    N1 C9 H9 . . . 120.00 no
    C10 C9 H9 . . . 120.00 no
    C11 C12 H12 . . . 121.00 no
    C13 C12 H12 . . . 121.00 no
    C12 C13 H13 . . . 120.00 no
    C14 C13 H13 . . . 120.00 no
    C13 C14 H14 . . . 120.00 no
    C15 C14 H14 . . . 120.00 no
    C10 C15 H15 . . . 119.00 no
    C14 C15 H15 . . . 119.00 no
loop_
    _geom_torsion_atom_site_label_1
    _geom_torsion_atom_site_label_2
    _geom_torsion_atom_site_label_3
    _geom_torsion_atom_site_label_4
    _geom_torsion_site_symmetry_1
    _geom_torsion_site_symmetry_2
    _geom_torsion_site_symmetry_3
    _geom_torsion_site_symmetry_4
    _geom_torsion
    _geom_torsion_publ_flag
    C9 N1 C1 C2 . . . . 140.61(15) no
    C9 N1 C1 C6 . . . . -41.5(2) no
    C1 N1 C9 C10 . . . . -177.30(13) no
    O1 N2 C11 C10 . . . . -149.86(15) no
    O1 N2 C11 C12 . . . . 32.3(2) no
    O2 N2 C11 C10 . . . . 32.6(2) no
    O2 N2 C11 C12 . . . . -145.21(18) no
    N1 C1 C2 C3 . . . . -179.29(13) no
    N1 C1 C2 C7 . . . . -0.8(2) no
    C6 C1 C2 C3 . . . . 2.8(2) no
    C6 C1 C2 C7 . . . . -178.69(16) no
    N1 C1 C6 C5 . . . . 179.62(17) no
    C2 C1 C6 C5 . . . . -2.6(3) no
    C1 C2 C3 C4 . . . . -1.2(2) no
    C1 C2 C3 C8 . . . . 179.01(15) no
    C7 C2 C3 C4 . . . . -179.72(16) no
    C7 C2 C3 C8 . . . . 0.5(2) no
    C2 C3 C4 C5 . . . . -0.6(3) no
    C8 C3 C4 C5 . . . . 179.15(18) no
    C3 C4 C5 C6 . . . . 0.9(3) no
    C4 C5 C6 C1 . . . . 0.7(3) no
    N1 C9 C10 C11 . . . . -153.88(15) no
    N1 C9 C10 C15 . . . . 31.7(2) no
    C9 C10 C11 N2 . . . . 7.4(2) no
    C9 C10 C11 C12 . . . . -174.92(16) no
    C15 C10 C11 N2 . . . . -178.04(13) no
    C15 C10 C11 C12 . . . . -0.4(2) no
    C9 C10 C15 C14 . . . . 175.24(15) no
    C11 C10 C15 C14 . . . . 0.4(2) no
    N2 C11 C12 C13 . . . . 177.48(17) no
    C10 C11 C12 C13 . . . . -0.3(3) no
    C11 C12 C13 C14 . . . . 0.9(3) no
    C12 C13 C14 C15 . . . . -0.8(3) no
    C13 C14 C15 C10 . . . . 0.2(3) no
loop_
    _geom_hbond_atom_site_label_D
    _geom_hbond_atom_site_label_H
    _geom_hbond_atom_site_label_A
    _geom_hbond_site_symmetry_A
    _geom_hbond_distance_DH
    _geom_hbond_distance_HA
    _geom_hbond_distance_DA
    _geom_hbond_angle_DHA
    _geom_hbond_publ_flag
    C8 H8A O2 2_746 0.96 2.51 3.438(2) 162.00 yes
    C8 H8B Cg1 3_756 0.96 2.89 3.680(2) 141 yes
