# Supplementary material for: (E)-2,3-Dimethyl-N-(2-nitro­benzyl­idene)aniline
Source: Acta Crystallogr Sect E Struct Rep Online. 2010 Jun 26;66(Pt 7):o1817. doi: 10.1107/S1600536810024165 (PMC3006792; doi:10.1107/S1600536810024165)
Supplement: Supplementary file 2 [file e-66-o1817-Isup2.hkl]

#
# h,k,l, Fc-squared, Fo-squared, sigma(Fo-squared) and status flag
#
data_I
_shelx_title ' NT6 in P2(1)/c'
_shelx_refln_list_code          4
_shelx_F_calc_maximum      195.22
_exptl_crystal_F_000       536.00
_reflns_d_resolution_high  0.8332
 
loop_
 _symmetry_equiv_pos_as_xyz
 'x, y, z'
 '-x, y+1/2, -z+1/2'
 '-x, -y, -z'
 'x, -y-1/2, z-1/2'
 
_cell_length_a    12.2910
_cell_length_b    15.1422
_cell_length_c     7.3384
_cell_angle_alpha  90.000
_cell_angle_beta  107.091
_cell_angle_gamma  90.000
 
_shelx_F_squared_multiplier     1.000
 
loop_
 _refln_index_h
 _refln_index_k
 _refln_index_l
 _refln_F_squared_calc
 _refln_F_squared_meas
 _refln_F_squared_sigma
 _refln_observed_status
   2   0   0     6430.64     5971.78     55.81 o
   3   0   0     2324.94     2190.81     21.43 o
   4   0   0      254.48      259.15      5.50 o
   5   0   0        0.02        6.07      2.12 o
   6   0   0        0.07       -1.66      1.10 o
   7   0   0      170.99      196.86      5.75 o
   8   0   0      133.60      137.16      3.99 o
   9   0   0       19.47       21.29      1.91 o
  10   0   0      106.01      100.83      3.74 o
  11   0   0       78.03       71.16      4.69 o
  12   0   0      107.70      101.27      7.07 o
  13   0   0        9.90        4.45      6.89 o
  14   0   0       11.75       11.15      3.37 o
   1   1   0     2770.64     2599.41     16.74 o
   2   1   0      170.62      152.21      1.46 o
   3   1   0      141.82      141.52      1.67 o
   4   1   0       27.86       31.50      1.67 o
   5   1   0      182.93      187.93      3.09 o
   6   1   0     2778.34     3091.12     29.11 o
   7   1   0       46.82       42.52      1.99 o
   8   1   0       14.46       12.02      1.12 o
   9   1   0       92.43       94.72      2.68 o
  10   1   0        1.50       -0.41      0.81 o
  11   1   0        2.62        0.73      1.03 o
  12   1   0        0.16       -0.96      1.40 o
  13   1   0        0.32        1.56      1.61 o
  14   1   0        6.80        4.77      1.88 o
   0   2   0     1086.47      982.29      9.72 o
   1   2   0     2925.03     2660.80     17.32 o
   2   2   0       38.58       31.53      0.83 o
   3   2   0      275.49      271.78      2.47 o
   4   2   0        1.23        1.77      0.59 o
   5   2   0     2355.95     2295.37     21.88 o
   6   2   0        9.90        5.68      1.42 o
   7   2   0       77.72       91.56      2.35 o
   8   2   0        0.15        0.43      0.71 o
   9   2   0      157.93      152.33      3.55 o
  10   2   0        7.21        3.85      1.74 o
  11   2   0        0.83        2.42      1.45 o
  12   2   0       13.98        9.99      1.93 o
  13   2   0        2.17        2.91      1.58 o
  14   2   0        0.45        1.97      1.74 o
   1   3   0      870.89      839.67      5.89 o
   2   3   0      978.40      912.90      6.62 o
   3   3   0      482.38      441.43      4.35 o
   4   3   0       90.92      118.73      2.14 o
   5   3   0      725.79      729.68      7.74 o
   6   3   0      187.84      164.94      3.79 o
   7   3   0       43.47       32.78      1.73 o
   8   3   0       11.13        7.50      1.11 o
   9   3   0      450.23      429.62      7.46 o
  10   3   0      108.56      109.58      3.84 o
  11   3   0       49.72       39.73      3.21 o
  12   3   0        3.13        0.62      1.41 o
  13   3   0       36.67       33.63      2.90 o
   0   4   0     1182.47     1128.39     11.84 o
   1   4   0       57.08       48.74      1.27 o
   2   4   0        0.00        0.56      0.53 o
   3   4   0      209.94      205.22      3.22 o
   4   4   0       89.25       79.71      2.05 o
   5   4   0      252.90      254.42      4.04 o
   6   4   0       56.77       70.41      2.18 o
   7   4   0        2.64        2.75      0.99 o
   8   4   0      143.08      140.48      3.84 o
   9   4   0      317.94      314.56      6.27 o
  10   4   0        6.78        5.09      1.63 o
  11   4   0        5.00        4.78      1.63 o
  12   4   0       17.79       21.84      2.38 o
  13   4   0        7.52        6.39      1.93 o
   1   5   0      714.82      679.00      9.18 o
   2   5   0      545.68      510.72      5.77 o
   3   5   0     4577.27     4649.66     42.26 o
   4   5   0      145.74      172.96      3.25 o
   5   5   0      298.17      361.45      5.20 o
   6   5   0       26.34       24.18      1.68 o
   7   5   0       84.44       90.04      2.68 o
   8   5   0       22.00       20.89      1.88 o
   9   5   0      356.83      364.82      6.93 o
  10   5   0      369.24      346.94      7.02 o
  11   5   0        1.34        1.11      1.47 o
  12   5   0        1.22       -0.32      1.54 o
  13   5   0        0.03        2.70      1.71 o
   0   6   0        6.85        8.22      1.70 o
   1   6   0      464.67      515.18      7.14 o
   2   6   0        1.98        5.08      1.04 o
   3   6   0     2534.47     2519.56     21.78 o
   4   6   0     1269.06     1367.05     14.24 o
   5   6   0       57.53       49.61      1.93 o
   6   6   0        0.41        0.68      0.71 o
   7   6   0        9.58        8.12      1.17 o
   8   6   0       74.12       75.22      3.13 o
   9   6   0      479.45      488.88      8.48 o
  10   6   0        0.64        0.31      1.45 o
  11   6   0       21.14       17.65      2.28 o
  12   6   0       12.94       15.29      2.29 o
  13   6   0        1.47        2.39      1.81 o
   1   7   0       17.85       15.07      1.52 o
   2   7   0      977.52     1043.99     11.37 o
   3   7   0        0.64       -0.02      0.82 o
   4   7   0       23.95       35.61      2.13 o
   5   7   0      221.74      227.16      4.19 o
   6   7   0       36.46       28.49      1.79 o
   7   7   0        1.27        0.63      0.95 o
   8   7   0       12.15       13.01      1.59 o
   9   7   0       89.99       96.71      4.34 o
  10   7   0      111.25      104.78      4.06 o
  11   7   0        4.78        5.81      1.85 o
  12   7   0        2.25        1.19      1.61 o
  13   7   0        6.50        2.77      1.97 o
   0   8   0      138.86      159.16      5.23 o
   1   8   0      186.64      217.35      5.76 o
   2   8   0      214.38      244.35      4.90 o
   3   8   0      237.96      219.06      4.27 o
   4   8   0       74.21       80.20      2.50 o
   5   8   0       42.72       37.21      1.87 o
   6   8   0      277.89      272.15      5.07 o
   7   8   0        5.93        6.61      1.31 o
   8   8   0      735.77      761.68     10.35 o
   9   8   0       46.85       47.84      2.70 o
  10   8   0        5.41        7.77      1.94 o
  11   8   0        0.15        0.24      1.58 o
  12   8   0       11.23       14.53      2.70 o
   1   9   0        1.08        4.48      1.29 o
   2   9   0        0.35        2.03      1.23 o
   3   9   0       57.98       60.28      2.95 o
   4   9   0       27.14       28.96      1.96 o
   5   9   0      116.06      119.38      3.25 o
   6   9   0        7.49        6.48      1.26 o
   7   9   0      188.24      188.84      4.53 o
   8   9   0       33.47       37.12      2.42 o
   9   9   0       70.78       73.06      5.15 o
  10   9   0        4.17        6.74      1.88 o
  11   9   0        0.12        0.10      1.63 o
  12   9   0        0.00       -0.96      1.70 o
   0  10   0        5.41        7.27      2.14 o
   1  10   0       70.03       64.73      3.01 o
   2  10   0       23.35       20.93      2.01 o
   3  10   0       36.17       40.82      2.38 o
   4  10   0       28.02       20.46      2.96 o
   5  10   0       16.29       19.38      1.87 o
   6  10   0       11.87        9.23      1.54 o
   7  10   0      410.90      367.84      7.09 o
   8  10   0        1.71        1.72      1.21 o
   9  10   0        1.43       -1.38      1.52 o
  10  10   0        0.73        0.43      1.67 o
  11  10   0        0.42       -1.04      1.64 o
   1  11   0      655.72      624.81      9.36 o
   2  11   0        1.80        3.45      1.53 o
   3  11   0       10.31        9.75      2.02 o
   4  11   0       10.96       14.27      2.01 o
   5  11   0       11.82       11.45      1.99 o
   6  11   0       27.87       20.51      2.41 o
   7  11   0       35.61       31.12      2.53 o
   8  11   0        7.85        2.88      1.71 o
   9  11   0       26.91       21.06      2.42 o
  10  11   0        0.78       -1.27      1.71 o
  11  11   0       11.90       20.13      3.71 o
   0  12   0      360.33      372.80      9.87 o
   1  12   0      695.20      671.51     10.16 o
   2  12   0      169.94      187.59      6.02 o
   3  12   0       98.74       88.26      3.81 o
   4  12   0        0.98       -1.55      1.40 o
   5  12   0        4.98        5.00      1.81 o
   6  12   0        3.31        4.05      2.35 o
   7  12   0       89.68       79.12      4.34 o
   8  12   0       22.07       15.48      2.48 o
   9  12   0        0.39       -0.81      1.71 o
  10  12   0       15.51       17.47      2.56 o
   1  13   0      148.88      142.05      4.80 o
   2  13   0      658.88      680.07     10.77 o
   3  13   0       17.23       10.69      2.14 o
   4  13   0        5.19        7.29      2.05 o
   5  13   0       32.54       25.88      2.75 o
   6  13   0       24.77       28.88      3.67 o
   7  13   0       11.14        9.48      2.20 o
   8  13   0       28.15       29.51      3.08 o
   9  13   0        6.18       12.69      2.47 o
   0  14   0       64.69       65.44     12.37 o
   1  14   0       10.08        8.03      2.21 o
   2  14   0        8.67        7.01      2.06 o
   3  14   0        5.48        3.80      1.89 o
   4  14   0      176.78      167.21      5.40 o
   5  14   0       46.36       49.52      3.69 o
   6  14   0        1.13        0.31      1.64 o
   7  14   0        2.45        4.33      2.05 o
   8  14   0        3.00        1.44      1.97 o
   1  15   0        9.48        8.10      2.02 o
   2  15   0        2.85        1.26      1.98 o
   3  15   0       67.54       64.47      3.96 o
   4  15   0        2.00        4.99      2.45 o
   5  15   0        0.06        0.01      1.84 o
   6  15   0        6.12        6.18      2.17 o
   7  15   0        0.92        5.18      2.25 o
   0  16   0        2.14        0.71      2.49 o
   1  16   0        0.21        1.54      1.89 o
   2  16   0        3.80        4.82      2.09 o
   3  16   0       11.96       11.25      2.50 o
   4  16   0        5.84        2.57      2.14 o
   5  16   0        4.10        4.42      2.81 o
   6  16   0        1.26        6.79      2.65 o
   1  17   0        2.72        1.91      2.15 o
   2  17   0       45.47       54.14      4.00 o
   3  17   0       12.07       10.88      2.62 o
   4  17   0       10.40        8.68      2.81 o
   0  18   0        0.33       -1.11      2.81 o
   1  18   0       57.28       71.48      4.60 o
 -14   1   1        5.54       11.16      2.11 o
 -13   1   1       10.55       13.27      2.02 o
 -12   1   1      123.58      122.89      3.42 o
 -11   1   1        2.41        0.95      1.03 o
 -10   1   1        1.65        2.85      1.05 o
  -9   1   1       74.65       74.16      3.12 o
  -8   1   1      182.25      167.26      3.57 o
  -7   1   1      135.49      147.59      3.18 o
  -6   1   1      136.11      150.51      2.98 o
  -5   1   1      649.83      647.13      7.41 o
  -4   1   1     1244.90     1215.38     10.02 o
  -3   1   1     1394.37     1351.16      9.33 o
  -2   1   1     3962.88     3778.11     23.68 o
  -1   1   1     1237.05     1181.10      8.02 o
   0   1   1      143.81      119.72      1.24 o
   1   1   1     2976.24     2709.18     16.98 o
   2   1   1      826.92      795.12      5.69 o
   3   1   1     6645.57     6309.45     46.53 o
   4   1   1       17.87       11.40      0.72 o
   5   1   1     1327.24     1320.99     13.41 o
   6   1   1       70.05       66.22      2.11 o
   7   1   1       49.93       48.89      1.99 o
   8   1   1        7.10        6.13      1.03 o
   9   1   1       19.80       17.64      1.89 o
  10   1   1        1.59       -0.31      1.14 o
  11   1   1       85.07       94.10      3.82 o
  12   1   1        1.70        1.20      1.54 o
  13   1   1        0.69        2.68      1.72 o
 -14   2   1       37.06       38.16      3.21 o
 -13   2   1        1.80       -0.43      2.40 o
 -12   2   1       15.48        9.29      1.48 o
 -11   2   1       17.51       16.88      1.66 o
 -10   2   1       20.20       23.61      1.72 o
  -9   2   1      131.76      126.34      3.29 o
  -8   2   1      474.54      488.45      6.87 o
  -7   2   1      181.65      181.10      3.51 o
  -6   2   1       34.38       24.73      1.34 o
  -5   2   1      664.22      654.61      7.56 o
  -4   2   1        1.28        0.08      0.41 o
  -3   2   1      861.59      770.12      5.62 o
  -2   2   1      802.91      749.11      5.24 o
  -1   2   1     6932.06     6567.22     52.07 o
   0   2   1      799.39      763.04      5.14 o
   1   2   1     4399.10     4132.06     24.45 o
   2   2   1      826.07      756.82      5.57 o
   3   2   1       45.86       39.74      1.25 o
   4   2   1      100.11       83.51      2.20 o
   5   2   1      600.52      574.88      7.46 o
   6   2   1      272.15      291.44      5.03 o
   7   2   1       94.52       99.23      3.37 o
   8   2   1        9.95        9.70      1.49 o
   9   2   1       20.68       16.92      1.84 o
  10   2   1        1.93        2.74      1.41 o
  11   2   1       96.57       96.59      4.05 o
  12   2   1       16.02       14.95      2.15 o
  13   2   1       38.75       36.03      3.09 o
 -14   3   1        1.53        2.33      2.40 o
 -13   3   1        3.92        1.43      1.58 o
 -12   3   1        9.31        9.26      1.83 o
 -11   3   1      285.05      244.55      5.12 o
 -10   3   1       11.84       12.53      1.48 o
  -9   3   1       49.92       50.50      2.39 o
  -8   3   1      194.04      192.18      3.95 o
  -7   3   1      123.15      135.98      3.09 o
  -6   3   1      282.65      296.82      4.53 o
  -5   3   1      117.21      113.47      2.29 o
  -4   3   1       51.75       42.43      1.38 o
  -3   3   1       81.92       76.93      1.43 o
  -2   3   1      858.09      771.49      5.54 o
  -1   3   1        4.26        5.68      0.44 o
   0   3   1      853.22      824.01      6.79 o
   1   3   1      720.79      706.89      5.26 o
   2   3   1      688.26      667.59      5.86 o
   3   3   1      240.13      251.57      4.26 o
   4   3   1       18.52       19.06      1.07 o
   5   3   1       92.13      101.43      2.73 o
   6   3   1      232.57      227.87      4.37 o
   7   3   1        0.90       -0.16      0.87 o
   8   3   1      348.06      344.29      6.27 o
   9   3   1      371.89      342.64     11.68 o
  10   3   1        1.52        2.00      1.35 o
  11   3   1       68.70       68.04      3.67 o
  12   3   1        0.54        1.32      1.49 o
  13   3   1        0.99       -0.12      1.79 o
 -14   4   1       15.86       16.51      2.70 o
 -13   4   1        0.62        1.84      1.81 o
 -12   4   1        0.00       -0.70      1.40 o
 -11   4   1      272.04      269.58      5.49 o
 -10   4   1        3.13        4.77      1.30 o
  -9   4   1      998.78      986.72     11.92 o
  -8   4   1       42.64       46.49      2.20 o
  -7   4   1        0.11       -0.76      0.77 o
  -6   4   1       93.47       92.27      2.28 o
  -5   4   1        0.19        0.30      0.57 o
  -4   4   1      475.75      475.12      5.52 o
  -3   4   1       31.18       19.40      1.12 o
  -2   4   1      213.61      211.22      2.51 o
  -1   4   1      925.14      884.49      6.00 o
   0   4   1     3741.85     3564.14     23.35 o
   1   4   1     2764.07     2690.79     25.25 o
   2   4   1      514.47      449.76      4.16 o
   3   4   1      523.92      554.11      6.23 o
   4   4   1      220.85      234.72      3.60 o
   5   4   1      123.51      112.67      2.46 o
   6   4   1        3.96        4.32      0.74 o
   7   4   1       31.36       29.37      2.35 o
   8   4   1      186.28      185.36      4.50 o
   9   4   1       86.47       84.96      3.53 o
  10   4   1        8.13        5.48      1.58 o
  11   4   1       11.15       10.53      2.22 o
  12   4   1        5.64        5.05      1.84 o
  13   4   1        4.53        6.18      2.03 o
 -13   5   1        0.01        0.22      1.54 o
 -12   5   1        8.27        8.00      1.89 o
 -11   5   1       13.76        9.65      2.00 o
 -10   5   1      139.66      151.86      4.11 o
  -9   5   1       41.14       42.60      2.35 o
  -8   5   1       94.72       89.98      2.90 o
  -7   5   1       49.47       44.90      1.96 o
  -6   5   1       11.44       13.40      1.13 o
  -5   5   1      106.25      117.15      2.53 o
  -4   5   1      671.05      678.91      7.42 o
  -3   5   1     1943.09     2012.08     18.25 o
  -2   5   1      241.18      229.71      2.84 o
  -1   5   1     1828.19     1721.56     13.76 o
   0   5   1     2499.70     2377.18     21.90 o
   1   5   1      176.90      182.96      2.89 o
   2   5   1       54.19       49.52      2.05 o
   3   5   1       54.43       55.32      2.92 o
   4   5   1      373.84      428.85      5.73 o
   5   5   1       59.95       66.17      2.94 o
   6   5   1       25.60       24.84      1.50 o
   7   5   1        0.01       -0.88      1.01 o
   8   5   1       33.66       32.49      2.38 o
   9   5   1      352.79      365.40      7.02 o
  10   5   1        7.73        5.68      1.67 o
  11   5   1       41.26       39.90      3.09 o
  12   5   1        1.25        2.00      1.67 o
 -13   6   1        3.91        4.66      1.82 o
 -12   6   1        0.14        2.85      1.61 o
 -11   6   1        7.94        7.33      1.77 o
 -10   6   1      203.83      195.99      5.00 o
  -9   6   1        0.11       -0.56      1.23 o
  -8   6   1       15.13       15.99      1.45 o
  -7   6   1       91.70       94.78      2.73 o
  -6   6   1        3.69        0.66      0.74 o
  -5   6   1       28.20       24.41      1.39 o
  -4   6   1      914.04     1014.74     10.44 o
  -3   6   1        0.49        2.35      0.81 o
  -2   6   1      459.17      491.72      6.15 o
  -1   6   1       22.91       25.06      1.39 o
   0   6   1       29.63       27.84      1.40 o
   1   6   1        0.01        2.45      0.89 o
   2   6   1      102.60      118.63      5.17 o
   3   6   1      416.39      454.02      5.82 o
   4   6   1      107.87      112.91      2.82 o
   5   6   1        8.91        8.31      1.16 o
   6   6   1      203.82      201.81      3.91 o
   7   6   1        8.35        9.79      1.90 o
   8   6   1      614.31      595.59      9.23 o
   9   6   1       24.91       21.49      2.29 o
  10   6   1      128.05      123.27      4.37 o
  11   6   1       12.34       11.15      2.34 o
  12   6   1        1.84        2.06      1.75 o
 -13   7   1       17.97       24.11      2.82 o
 -12   7   1        6.67        6.22      1.88 o
 -11   7   1       13.01       15.73      2.20 o
 -10   7   1       83.24       84.66      3.80 o
  -9   7   1        0.89        1.16      1.45 o
  -8   7   1      699.56      709.06      9.66 o
  -7   7   1        1.92        0.10      0.93 o
  -6   7   1       98.69       86.34      2.69 o
  -5   7   1        0.33       -0.31      0.74 o
  -4   7   1      130.57      139.96      2.94 o
  -3   7   1      492.08      518.65      6.94 o
  -2   7   1      451.56      431.45      5.88 o
  -1   7   1      258.77      261.84      4.26 o
   0   7   1       49.63       43.45      1.81 o
   1   7   1       49.42       59.60      2.22 o
   2   7   1     1048.24     1132.62     13.08 o
   3   7   1        1.20        0.63      0.94 o
   4   7   1      313.64      342.18      4.80 o
   5   7   1        0.60        0.79      0.94 o
   6   7   1      764.49      720.72      9.26 o
   7   7   1       15.74       13.25      1.38 o
   8   7   1      155.71      153.91      3.85 o
   9   7   1       16.56       17.90      2.20 o
  10   7   1       13.24       18.45      2.23 o
  11   7   1        4.64        4.65      2.04 o
  12   7   1       13.76       15.65      2.36 o
 -13   8   1        0.72        1.74      1.87 o
 -12   8   1       42.18       53.46      3.70 o
 -11   8   1        1.59       -0.77      1.48 o
 -10   8   1        0.02        1.21      1.53 o
  -9   8   1        0.74       -0.08      1.12 o
  -8   8   1      539.60      523.84      8.10 o
  -7   8   1       56.20       51.77      2.56 o
  -6   8   1      205.09      192.51      4.18 o
  -5   8   1        1.13        0.02      0.87 o
  -4   8   1       28.45       35.08      2.20 o
  -3   8   1       84.20      103.59      2.91 o
  -2   8   1     1495.54     1570.47     16.29 o
  -1   8   1      155.26      181.80      3.75 o
   0   8   1      127.38      122.65      3.16 o
   1   8   1      317.60      287.82      4.82 o
   2   8   1       91.01      109.12      3.12 o
   3   8   1       47.87       55.25      2.52 o
   4   8   1        6.51       11.39      1.40 o
   5   8   1       67.96       65.06      2.45 o
   6   8   1       90.09       89.39      2.83 o
   7   8   1      218.05      213.53      4.64 o
   8   8   1       43.41       43.87      2.50 o
   9   8   1        7.11        3.36      1.59 o
  10   8   1       11.03        8.40      2.00 o
  11   8   1        9.45        7.01      1.97 o
  12   8   1       16.32       17.28      3.11 o
 -12   9   1        0.38        1.78      1.78 o
 -11   9   1       18.23       19.65      2.50 o
 -10   9   1       15.68       15.34      2.24 o
  -9   9   1        0.53        0.30      1.19 o
  -8   9   1      115.57      122.82      3.81 o
  -7   9   1      455.61      450.43      8.29 o
  -6   9   1      136.34      132.81      3.37 o
  -5   9   1       17.98       14.84      1.45 o
  -4   9   1       28.82       27.77      1.90 o
  -3   9   1       42.50       43.98      2.60 o
  -2   9   1      175.47      190.47      4.07 o
  -1   9   1       93.67       83.18      2.79 o
   0   9   1       46.33       37.99      2.03 o
   1   9   1        0.01        1.12      1.05 o
   2   9   1       97.88       95.44      3.15 o
   3   9   1      108.93      102.30      3.46 o
   4   9   1       39.97       44.43      2.37 o
   5   9   1       16.34       14.20      1.74 o
   6   9   1       19.60       20.87      1.77 o
   7   9   1        5.31        8.32      1.43 o
   8   9   1      154.07      156.06      4.84 o
   9   9   1        0.76        0.87      1.50 o
  10   9   1        7.84        5.90      1.91 o
  11   9   1       11.27       13.37      2.34 o
 -12  10   1        3.12        3.95      1.97 o
 -11  10   1        0.29        0.94      1.67 o
 -10  10   1       31.57       31.57      2.93 o
  -9  10   1       11.47       11.11      2.05 o
  -8  10   1       91.44       93.57      3.88 o
  -7  10   1        0.88       -0.12      1.51 o
  -6  10   1       28.86       27.98      2.27 o
  -5  10   1       42.49       40.14      2.65 o
  -4  10   1        1.88        2.59      1.40 o
  -3  10   1      438.18      418.02      7.13 o
  -2  10   1       57.59       58.86      2.80 o
  -1  10   1      117.52      107.14      5.03 o
   0  10   1       40.46       32.94      2.25 o
   1  10   1        6.47        6.64      1.48 o
   2  10   1      183.91      189.47      4.64 o
   3  10   1        7.07        8.27      1.59 o
   4  10   1       27.28       25.63      2.60 o
   5  10   1        8.08        7.74      1.66 o
   6  10   1        0.61       -1.35      1.26 o
   7  10   1       85.46       95.45      3.29 o
   8  10   1        7.96        7.57      1.80 o
   9  10   1        1.91        0.18      1.66 o
  10  10   1        1.04        1.31      1.75 o
  11  10   1        2.11       -0.37      1.90 o
 -11  11   1        2.75        1.81      1.95 o
 -10  11   1        9.22        9.45      2.19 o
  -9  11   1       62.02       64.69      3.57 o
  -8  11   1       29.48       25.40      2.47 o
  -7  11   1        1.40       -0.70      2.12 o
  -6  11   1       49.50       49.03      3.09 o
  -5  11   1        9.85        7.25      1.75 o
  -4  11   1       68.21       65.02      3.29 o
  -3  11   1       64.35       58.65      3.72 o
  -2  11   1      108.21      101.22      3.70 o
  -1  11   1       16.49       18.62      2.81 o
   0  11   1        1.55        1.87      1.53 o
   1  11   1      117.71      107.00      3.71 o
   2  11   1      170.86      165.63      4.67 o
   3  11   1      342.74      370.72      7.07 o
   4  11   1       57.23       53.59      3.20 o
   5  11   1       38.73       40.61      3.01 o
   6  11   1        8.12        3.50      1.86 o
   7  11   1        0.06        0.89      1.67 o
   8  11   1        2.39        3.12      1.80 o
   9  11   1        0.00        0.98      1.63 o
  10  11   1        2.79        1.82      1.80 o
 -10  12   1        3.71        3.19      1.82 o
  -9  12   1       13.09        9.37      2.14 o
  -8  12   1        5.82        7.45      2.44 o
  -7  12   1       46.55       42.60      3.20 o
  -6  12   1        0.59       -0.78      1.64 o
  -5  12   1       34.31       28.64      2.73 o
  -4  12   1       30.84       29.17      2.65 o
  -3  12   1        7.99        7.52      1.88 o
  -2  12   1       57.86       58.22      3.29 o
  -1  12   1      338.46      306.34      6.43 o
   0  12   1       35.81       32.47      3.15 o
   1  12   1        0.43        4.65      1.78 o
   2  12   1       53.68       49.82      3.14 o
   3  12   1       67.06       64.63      3.54 o
   4  12   1       63.78       58.26      3.49 o
   5  12   1        2.81       -0.38      2.35 o
   6  12   1        0.70        0.79      1.56 o
   7  12   1       34.41       29.88      2.91 o
   8  12   1       14.99       15.99      2.52 o
   9  12   1       57.92       64.77      4.18 o
 -10  13   1        0.07        0.78      1.73 o
  -9  13   1        6.30        5.02      2.12 o
  -8  13   1       17.71       16.93      2.45 o
  -7  13   1        0.09        0.84      1.76 o
  -6  13   1        5.30        2.76      1.89 o
  -5  13   1        5.04        6.32      1.99 o
  -4  13   1       54.29       41.50      3.15 o
  -3  13   1        6.83        5.95      2.01 o
  -2  13   1      504.87      503.60      8.86 o
  -1  13   1       11.91       12.92      2.18 o
   0  13   1       52.49       50.56      3.25 o
   1  13   1      600.15      578.51      9.54 o
   2  13   1        6.61        6.71      2.08 o
   3  13   1        2.67        6.31      1.94 o
   4  13   1       66.20       68.13      3.83 o
   5  13   1       30.73       27.87      4.88 o
   6  13   1        8.39        6.30      2.15 o
   7  13   1       22.52       24.03      4.90 o
   8  13   1        0.88        2.89      2.60 o
   9  13   1        0.82        3.04      2.10 o
  -9  14   1        3.26        4.28      2.24 o
  -8  14   1        4.22        2.63      1.86 o
  -7  14   1        0.01        1.81      2.10 o
  -6  14   1       10.16        7.08      2.12 o
  -5  14   1       64.42       57.88      5.15 o
  -4  14   1       27.06       29.56      3.05 o
  -3  14   1        0.01        0.39      1.71 o
  -2  14   1       90.65       80.82      4.34 o
  -1  14   1      103.21      108.74      4.37 o
   0  14   1      200.09      193.23      5.63 o
   1  14   1       42.70       42.66      3.14 o
   2  14   1      263.37      272.60      6.71 o
   3  14   1       37.06       34.72      3.08 o
   4  14   1       17.54       16.15      2.55 o
   5  14   1       40.44       46.15      3.54 o
   6  14   1        2.84        2.74      2.55 o
   7  14   1        6.82        5.15      2.30 o
   8  14   1       35.57       38.16      3.56 o
  -8  15   1       43.35       49.01      3.97 o
  -7  15   1       10.28       10.73      2.61 o
  -6  15   1        9.31        8.27      2.21 o
  -5  15   1        2.11        3.73      2.29 o
  -4  15   1       28.14       25.68      2.91 o
  -3  15   1       38.15       41.73      3.36 o
  -2  15   1        0.05        1.69      1.84 o
  -1  15   1        0.21        0.79      2.55 o
   0  15   1        1.78        1.41      1.91 o
   1  15   1        4.07        0.04      1.82 o
   2  15   1       95.62       84.22      5.25 o
   3  15   1        0.05        0.79      1.94 o
   4  15   1       56.82       52.82      3.82 o
   5  15   1        4.80        4.40      2.24 o
   6  15   1        0.89       -1.92      1.88 o
   7  15   1       15.93       21.81      3.03 o
  -6  16   1        2.91        2.85      2.13 o
  -5  16   1        0.88        0.74      2.05 o
  -4  16   1       17.99       10.98      3.72 o
  -3  16   1        0.81       -0.27      1.76 o
  -2  16   1       35.64       37.43      3.31 o
  -1  16   1        0.27       -2.28      1.88 o
   0  16   1       77.16       82.08      4.46 o
   1  16   1       95.32      109.84      4.78 o
   2  16   1        1.15        0.74      2.00 o
   3  16   1       27.17       23.97      3.04 o
   4  16   1        5.07        6.69      2.40 o
   5  16   1        1.47       -2.14      1.79 o
   6  16   1        3.97        6.14      2.82 o
  -5  17   1        6.01        5.75      3.19 o
  -4  17   1        2.73        4.97      2.32 o
  -3  17   1       19.04       19.67      2.87 o
  -2  17   1        0.05       -0.16      2.05 o
  -1  17   1       56.44       62.65      4.23 o
   0  17   1       28.06       33.17      3.42 o
   1  17   1        0.99        1.17      1.99 o
   2  17   1       11.20        5.76      2.42 o
   3  17   1        0.13        0.99      2.08 o
   4  17   1       11.06        5.13      2.46 o
  -1  18   1        1.72        5.06      2.45 o
   0  18   1        0.19        3.65      2.47 o
 -14   0   2       13.46       23.06      3.75 o
 -13   0   2        1.89       -0.86      1.44 o
 -12   0   2        4.45        3.05      1.74 o
 -11   0   2       11.21        6.36      1.84 o
 -10   0   2       21.80       18.66      2.23 o
  -9   0   2      205.18      215.94      6.75 o
  -8   0   2       14.55       20.34      2.36 o
  -7   0   2      544.15      598.84     11.37 o
  -6   0   2     4103.06     4302.20     59.35 o
  -5   0   2     1576.23     1564.83     24.44 o
  -4   0   2        0.14        0.94      0.61 o
  -3   0   2        0.79        0.64      0.42 o
  -2   0   2     7497.90     7241.20     78.22 o
   0   0   2    13672.72    13226.84    201.89 o
   1   0   2      237.73      241.87      3.13 o
   2   0   2     1120.81     1147.41     10.89 o
   3   0   2      116.52      112.34      3.10 o
   4   0   2      339.98      355.93     10.09 o
   5   0   2        0.90        0.00      1.10 o
   6   0   2      632.94      698.49     12.87 o
   7   0   2        1.23        3.36      2.65 o
   8   0   2       90.87       92.97      4.50 o
   9   0   2       93.88       96.90      5.00 o
  10   0   2       19.26       21.19      3.12 o
  11   0   2        2.62        3.59      2.36 o
  12   0   2        0.12       -1.30      3.36 o
 -14   1   2        0.13        1.22      1.68 o
 -13   1   2        7.91        4.88      1.36 o
 -12   1   2      106.10       92.75      3.19 o
 -11   1   2       55.83       51.27      2.68 o
 -10   1   2        9.72        6.90      1.29 o
  -9   1   2       70.32       72.05      2.66 o
  -8   1   2       17.84       12.88      1.25 o
  -7   1   2       71.55       82.85      2.43 o
  -6   1   2      175.60      190.37      3.47 o
  -5   1   2      244.61      274.02      3.61 o
  -4   1   2        0.59        0.09      0.38 o
  -3   1   2      509.04      487.25      3.84 o
  -2   1   2     1726.71     1720.45     12.96 o
  -1   1   2     4035.86     3966.26     31.52 o
   0   1   2    38110.79    35046.27    377.94 o
   1   1   2     1617.10     1596.49     11.67 o
   2   1   2      160.54      163.05      1.65 o
   3   1   2      220.89      224.20      2.53 o
   4   1   2      370.19      391.08      6.09 o
   5   1   2      380.98      384.71      5.14 o
   6   1   2       44.90       47.36      1.78 o
   7   1   2        9.19        7.99      1.34 o
   8   1   2        2.41        2.52      1.12 o
   9   1   2       65.87       60.87      3.09 o
  10   1   2       39.79       42.06      2.81 o
  11   1   2        5.46        4.91      1.65 o
  12   1   2       18.53       15.95      2.25 o
 -14   2   2       15.26       19.41      2.54 o
 -13   2   2        1.51        1.53      1.34 o
 -12   2   2        0.37       -0.31      1.08 o
 -11   2   2       80.20       69.01      3.09 o
 -10   2   2      184.64      173.25      4.48 o
  -9   2   2      227.13      231.45      4.84 o
  -8   2   2        9.58        9.65      1.32 o
  -7   2   2       56.62       58.62      2.11 o
  -6   2   2      724.86      785.31      9.04 o
  -5   2   2       62.62       58.12      1.81 o
  -4   2   2        5.13        2.33      0.54 o
  -3   2   2       57.61       53.29      1.04 o
  -2   2   2        0.14       -0.06      0.27 o
  -1   2   2     1086.83     1030.74      8.06 o
   0   2   2     1690.64     1746.32     20.33 o
   1   2   2       12.71       12.31      1.09 o
   2   2   2     1171.96     1141.33      8.85 o
   3   2   2      428.59      386.47      3.98 o
   4   2   2       20.52       14.71      0.75 o
   5   2   2      984.08      995.48     10.73 o
   6   2   2      799.36      790.47      9.24 o
   7   2   2       38.01       40.13      1.84 o
   8   2   2       17.60       13.60      2.03 o
   9   2   2       18.37       15.27      1.93 o
  10   2   2       10.76       10.79      1.79 o
  11   2   2        6.04        3.84      1.58 o
  12   2   2        1.37        2.21      1.63 o
 -14   3   2        3.84        3.28      1.85 o
 -13   3   2        0.56        0.91      1.54 o
 -12   3   2       17.38       10.67      1.65 o
 -11   3   2      224.36      230.40      5.11 o
 -10   3   2        7.96        7.84      1.38 o
  -9   3   2      156.22      151.55      3.75 o
  -8   3   2       28.56       25.32      1.64 o
  -7   3   2      303.50      327.25      5.12 o
  -6   3   2        8.00        3.68      0.82 o
  -5   3   2        7.43        5.72      0.82 o
  -4   3   2       17.45       14.36      0.94 o
  -3   3   2      585.13      566.47      5.05 o
  -2   3   2      322.11      336.23      3.01 o
  -1   3   2      265.83      266.07      2.31 o
   0   3   2       57.51       56.31      1.03 o
   1   3   2      171.97      146.94      1.77 o
   2   3   2      303.90      276.39      2.74 o
   3   3   2       44.79       43.95      1.25 o
   4   3   2      519.10      496.68      6.12 o
   5   3   2      261.34      247.68      4.03 o
   6   3   2        0.03       -0.39      0.77 o
   7   3   2        1.38        1.28      0.82 o
   8   3   2      198.02      202.30      4.12 o
   9   3   2       30.03       33.54      2.10 o
  10   3   2       24.15       20.04      2.16 o
  11   3   2        3.82        1.93      1.54 o
  12   3   2        8.19       12.73      2.35 o
 -14   4   2        1.23        2.58      1.78 o
 -13   4   2       55.76       58.21      3.66 o
 -12   4   2        0.24        0.25      1.32 o
 -11   4   2       19.88       14.28      1.76 o
 -10   4   2      154.89      137.50      3.85 o
  -9   4   2      183.93      195.97      4.33 o
  -8   4   2       53.40       51.44      2.33 o
  -7   4   2        1.61        1.29      0.79 o
  -6   4   2       26.70       24.35      1.34 o
  -5   4   2     1308.09     1329.68     13.03 o
  -4   4   2        0.09        0.42      0.55 o
  -3   4   2     1176.63     1252.73     10.02 o
  -2   4   2       19.40       17.04      0.77 o
  -1   4   2      147.30      156.57      2.07 o
   0   4   2     1413.80     1358.10     10.53 o
   1   4   2      295.22      277.82      3.03 o
   2   4   2        6.45        6.65      0.70 o
   3   4   2       47.19       45.73      1.54 o
   4   4   2      197.15      197.28      3.45 o
   5   4   2       61.60       69.33      2.60 o
   6   4   2        0.30        0.18      0.82 o
   7   4   2      125.16      135.00      3.34 o
   8   4   2       21.83       23.22      1.69 o
   9   4   2      470.26      471.33     10.09 o
  10   4   2        9.58        7.32      1.79 o
  11   4   2        0.04        0.97      1.46 o
  12   4   2        5.85        5.89      2.24 o
 -14   5   2        0.17        1.46      1.72 o
 -13   5   2        0.56       -0.94      1.49 o
 -12   5   2        0.82       -1.24      1.25 o
 -11   5   2       12.89        9.92      1.76 o
 -10   5   2       14.23       12.02      1.70 o
  -9   5   2      671.60      659.39      9.07 o
  -8   5   2      264.76      270.76      4.94 o
  -7   5   2        5.50        4.84      1.13 o
  -6   5   2       18.77       26.00      1.98 o
  -5   5   2      235.80      238.86      3.79 o
  -4   5   2     1310.12     1455.93     13.97 o
  -3   5   2      181.95      186.83      2.80 o
  -2   5   2       15.22       20.39      1.34 o
  -1   5   2       10.58       10.47      0.77 o
   0   5   2       65.98       57.62      1.77 o
   1   5   2      843.74      876.60      7.79 o
   2   5   2       51.96       59.49      1.73 o
   3   5   2     1876.80     1947.08     17.19 o
   4   5   2       49.87       46.98      2.02 o
   5   5   2      171.03      182.72      3.58 o
   6   5   2       81.33       83.19      2.21 o
   7   5   2        0.75       -0.53      0.96 o
   8   5   2       15.09       15.85      1.70 o
   9   5   2      180.47      183.82      4.94 o
  10   5   2       20.65       19.21      2.75 o
  11   5   2        0.82        1.17      2.35 o
  12   5   2        0.07        1.56      1.71 o
 -13   6   2       26.78       33.20      2.98 o
 -12   6   2       19.48       21.00      2.71 o
 -11   6   2        0.38       -0.53      1.29 o
 -10   6   2      484.89      497.56      7.93 o
  -9   6   2      298.39      313.55      5.79 o
  -8   6   2       87.34       85.87      2.94 o
  -7   6   2        0.30        0.55      0.77 o
  -6   6   2        1.61        2.31      0.80 o
  -5   6   2      243.36      251.48      4.02 o
  -4   6   2       61.30       51.10      1.87 o
  -3   6   2     1847.13     1924.45     16.29 o
  -2   6   2      609.01      624.57      6.35 o
  -1   6   2      556.58      544.03      5.98 o
   0   6   2       27.00       21.52      1.28 o
   1   6   2       75.07       78.72      1.95 o
   2   6   2      665.76      698.41      8.19 o
   3   6   2      496.81      519.13      6.76 o
   4   6   2       20.33       19.33      1.33 o
   5   6   2       18.34       18.45      1.79 o
   6   6   2       51.26       56.95      2.13 o
   7   6   2      170.85      191.52      4.32 o
   8   6   2        6.82        7.28      1.57 o
   9   6   2      102.65      105.03      3.97 o
  10   6   2       85.71       79.78      4.95 o
  11   6   2        0.09        2.08      1.67 o
 -13   7   2        3.39        4.75      2.44 o
 -12   7   2        3.73       -1.21      2.24 o
 -11   7   2       42.96       38.91      3.61 o
 -10   7   2        0.03       -0.63      1.38 o
  -9   7   2      324.02      345.06      6.26 o
  -8   7   2      467.56      481.81      6.93 o
  -7   7   2       29.54       26.95      1.72 o
  -6   7   2       30.03       24.60      1.54 o
  -5   7   2      115.06      124.93      2.92 o
  -4   7   2      213.31      231.71      3.59 o
  -3   7   2     1020.66     1048.73     10.86 o
  -2   7   2       16.06       14.20      1.20 o
  -1   7   2       18.22       16.68      1.40 o
   0   7   2      150.74      168.55      3.33 o
   1   7   2       45.00       55.47      2.14 o
   2   7   2      169.84      188.45      3.78 o
   3   7   2       44.14       39.20      1.99 o
   4   7   2      349.58      370.44      5.74 o
   5   7   2        3.03        4.16      1.11 o
   6   7   2      103.38      105.83      3.00 o
   7   7   2        1.44       -0.58      1.23 o
   8   7   2      161.39      164.27      4.52 o
   9   7   2       96.50      111.41      4.14 o
  10   7   2        0.67       -0.69      1.46 o
  11   7   2        0.50       -0.30      1.64 o
 -13   8   2        0.76        1.52      1.84 o
 -12   8   2        2.71        2.11      1.71 o
 -11   8   2        2.85        5.06      1.90 o
 -10   8   2        1.01       -1.21      1.35 o
  -9   8   2       15.52       12.41      1.84 o
  -8   8   2      228.26      227.00      4.98 o
  -7   8   2       13.65       12.61      1.56 o
  -6   8   2       13.62       14.64      1.69 o
  -5   8   2        0.92        0.73      1.03 o
  -4   8   2      223.31      238.92      4.35 o
  -3   8   2       12.68       10.13      1.21 o
  -2   8   2      469.55      497.73      6.85 o
  -1   8   2      213.88      207.40      3.95 o
   0   8   2       57.60       47.37      2.14 o
   1   8   2      363.27      379.14      5.67 o
   2   8   2       14.27        9.34      1.33 o
   3   8   2       38.73       37.92      2.08 o
   4   8   2       14.52       13.65      1.60 o
   5   8   2       12.85       13.51      1.68 o
   6   8   2       95.36       97.86      3.07 o
   7   8   2      137.48      138.76      3.52 o
   8   8   2       79.80       74.66      3.62 o
   9   8   2        0.01       -1.28      1.48 o
  10   8   2        2.26        3.72      1.69 o
  11   8   2        0.41       -1.14      1.64 o
 -12   9   2        5.02        5.95      2.09 o
 -11   9   2       14.02       19.98      2.56 o
 -10   9   2       81.32       79.22      4.03 o
  -9   9   2        1.86        1.03      1.48 o
  -8   9   2      248.95      269.55      5.63 o
  -7   9   2        5.49        3.35      1.40 o
  -6   9   2       20.03       22.26      2.15 o
  -5   9   2       12.12       12.87      1.63 o
  -4   9   2        3.58        0.65      1.15 o
  -3   9   2      263.71      284.87      5.49 o
  -2   9   2      108.70       99.82      3.23 o
  -1   9   2       36.49       41.81      2.39 o
   0   9   2       45.24       41.24      2.32 o
   1   9   2       87.79       85.20      3.08 o
   2   9   2       68.79       69.84      2.93 o
   3   9   2       10.83       11.15      1.79 o
   4   9   2       28.04       26.21      2.17 o
   5   9   2       20.99       21.13      2.00 o
   6   9   2       12.41       10.39      1.76 o
   7   9   2      350.38      373.49      6.72 o
   8   9   2       35.61       37.56      2.76 o
   9   9   2       12.24       14.34      2.09 o
  10   9   2        0.50       -1.82      1.61 o
 -12  10   2        2.97        1.11      1.87 o
 -11  10   2        2.41        4.35      1.92 o
 -10  10   2       10.04       10.91      2.14 o
  -9  10   2      245.51      222.06      7.96 o
  -8  10   2       63.94       60.09      3.44 o
  -7  10   2      209.13      197.40      4.79 o
  -6  10   2        8.65       12.42      1.82 o
  -5  10   2       21.57       21.73      2.19 o
  -4  10   2        6.60        6.06      1.47 o
  -3  10   2      145.53      137.04      4.10 o
  -2  10   2       15.91       15.24      1.87 o
  -1  10   2      183.54      168.38      4.31 o
   0  10   2       35.88       30.40      2.21 o
   1  10   2       20.23       19.28      2.14 o
   2  10   2        0.44       -0.07      1.21 o
   3  10   2       18.54       13.96      1.87 o
   4  10   2        5.18        6.51      1.67 o
   5  10   2        6.30        1.81      1.43 o
   6  10   2      202.41      204.73      5.06 o
   7  10   2        5.45        3.72      1.87 o
   8  10   2        0.31        0.03      1.63 o
   9  10   2       23.33       25.21      2.58 o
  10  10   2        5.33        2.98      1.83 o
 -11  11   2       20.95       26.26      2.90 o
 -10  11   2        1.55        2.01      1.79 o
  -9  11   2        0.55       -0.12      1.80 o
  -8  11   2        3.35        1.74      1.95 o
  -7  11   2      144.42      127.30      4.09 o
  -6  11   2        0.03       -1.13      1.99 o
  -5  11   2        0.04       -1.91      1.33 o
  -4  11   2       13.01       14.40      2.05 o
  -3  11   2      101.84       95.31      5.27 o
  -2  11   2      221.37      225.35      5.39 o
  -1  11   2      155.19      152.39      4.38 o
   0  11   2      317.49      308.78      6.00 o
   1  11   2       20.96       25.29      2.27 o
   2  11   2       14.65       14.35      1.95 o
   3  11   2       42.36       38.86      3.57 o
   4  11   2        7.45        8.96      1.93 o
   5  11   2       15.91       14.85      2.25 o
   6  11   2        0.12       -0.49      1.68 o
   7  11   2      152.79      141.72      4.95 o
   8  11   2        2.00        2.38      1.83 o
   9  11   2        0.10        0.57      1.64 o
 -11  12   2        0.14       -0.36      1.69 o
 -10  12   2       18.62       18.81      2.60 o
  -9  12   2        0.00        0.60      1.79 o
  -8  12   2        9.19        5.56      1.83 o
  -7  12   2       26.30       23.53      2.68 o
  -6  12   2       59.38       62.20      4.95 o
  -5  12   2       16.61       10.24      2.08 o
  -4  12   2       95.05       87.71      3.75 o
  -3  12   2       35.26       35.76      2.84 o
  -2  12   2      523.00      553.58      9.12 o
  -1  12   2      117.13      131.43      4.32 o
   0  12   2        7.18        4.18      1.93 o
   1  12   2      933.33      948.82     12.85 o
   2  12   2       99.91      104.85      4.15 o
   3  12   2      165.89      152.90      4.92 o
   4  12   2        0.28       -0.51      1.53 o
   5  12   2        0.07        0.62      1.76 o
   6  12   2        4.94        2.53      1.88 o
   7  12   2        4.65        1.50      1.85 o
   8  12   2       24.19       26.54      2.97 o
   9  12   2        2.32        3.11      2.04 o
 -10  13   2        0.16        2.15      1.90 o
  -9  13   2        1.16       -0.04      1.84 o
  -8  13   2       23.71       18.74      2.63 o
  -7  13   2       31.26       31.56      4.06 o
  -6  13   2        0.01        1.53      1.77 o
  -5  13   2       93.89       86.37      4.24 o
  -4  13   2      158.31      159.52      5.04 o
  -3  13   2       28.73       20.49      2.53 o
  -2  13   2       16.18       21.11      2.49 o
  -1  13   2      118.66      125.78      4.69 o
   0  13   2       10.51        9.77      2.14 o
   1  13   2      258.13      262.13      6.89 o
   2  13   2       47.26       50.11      3.49 o
   3  13   2        2.76       -1.25      1.62 o
   4  13   2       10.32        6.28      1.85 o
   5  13   2        0.14       -0.73      1.67 o
   6  13   2        3.48        2.40      2.04 o
   7  13   2       30.02       26.45      3.04 o
   8  13   2        1.38        1.50      2.11 o
  -9  14   2        0.67        1.98      1.98 o
  -8  14   2        2.72        6.41      2.28 o
  -7  14   2        0.08        0.06      1.72 o
  -6  14   2        0.01        0.48      1.73 o
  -5  14   2        4.16        1.44      1.90 o
  -4  14   2       20.59       28.25      2.96 o
  -3  14   2        2.49        2.84      1.92 o
  -2  14   2       55.91       58.58      3.70 o
  -1  14   2        0.02       -1.49      2.04 o
   0  14   2        3.14        7.25      2.04 o
   1  14   2        0.00       -0.20      2.19 o
   2  14   2      174.00      163.20      5.24 o
   3  14   2       54.08       48.60      3.44 o
   4  14   2        0.01       -1.33      3.16 o
   5  14   2       15.90       18.50      2.76 o
   6  14   2        2.68        4.34      2.11 o
   7  14   2        6.27        6.01      2.96 o
  -8  15   2        1.54        1.53      2.06 o
  -7  15   2        8.25       13.73      3.47 o
  -6  15   2        0.11        0.19      1.91 o
  -5  15   2        0.16        1.20      4.22 o
  -4  15   2       42.02       38.13      4.83 o
  -3  15   2        5.07        6.80      2.28 o
  -2  15   2        0.02        0.17      1.76 o
  -1  15   2        0.62       -1.16      1.69 o
   0  15   2       41.76       40.60      3.22 o
   1  15   2        0.02        0.53      3.01 o
   2  15   2        0.71       -0.18      1.85 o
   3  15   2       32.15       29.44      3.06 o
   4  15   2       98.31      107.60      5.15 o
   5  15   2       12.18       10.88      2.47 o
   6  15   2        5.03        6.01      2.48 o
  -6  16   2        3.69        1.30      2.22 o
  -5  16   2        3.78        5.39      2.86 o
  -4  16   2        7.89        3.07      2.16 o
  -3  16   2        0.18        3.65      2.11 o
  -2  16   2       21.40       18.94      2.76 o
  -1  16   2        0.00        0.22      1.95 o
   0  16   2       17.78       15.84      2.64 o
   1  16   2        1.88        0.83      1.84 o
   2  16   2        2.64        2.01      2.16 o
   3  16   2        3.13        1.25      2.14 o
   4  16   2        0.65       -1.55      1.98 o
  -4  17   2        0.65        1.14      2.26 o
  -3  17   2        4.29        0.60      3.11 o
  -2  17   2       48.47       50.55      3.81 o
  -1  17   2       40.51       49.25      5.00 o
   0  17   2        0.07       -2.80      1.87 o
   1  17   2       20.26       27.62      3.14 o
   2  17   2        0.40       -2.82      2.24 o
 -14   1   3        7.84        8.74      1.78 o
 -13   1   3       10.69        8.70      1.51 o
 -12   1   3        1.92        1.11      1.17 o
 -11   1   3        4.98        3.29      1.32 o
 -10   1   3       24.73       22.25      1.86 o
  -9   1   3        0.64        1.03      0.91 o
  -8   1   3      390.07      418.69      6.19 o
  -7   1   3       84.73       81.44      2.42 o
  -6   1   3      424.93      440.88      5.77 o
  -5   1   3      135.93      131.41      2.12 o
  -4   1   3       37.65       30.29      0.95 o
  -3   1   3       63.83       59.43      0.96 o
  -2   1   3      176.93      183.42      2.30 o
  -1   1   3     1726.84     1733.80     21.14 o
   0   1   3      178.63      188.97      2.21 o
   1   1   3      855.19      882.95      7.35 o
   2   1   3      460.34      457.62      5.47 o
   3   1   3      318.83      307.11      4.31 o
   4   1   3        0.89        1.58      0.55 o
   5   1   3      595.61      582.30      7.86 o
   6   1   3      102.04      106.06      3.00 o
   7   1   3        6.92        7.62      1.27 o
   8   1   3       11.62       11.91      1.58 o
   9   1   3       14.81       14.65      1.89 o
  10   1   3       10.44       10.45      1.88 o
  11   1   3       52.10       58.71      4.15 o
 -14   2   3        0.10       -0.74      1.33 o
 -13   2   3        0.14       -1.07      1.18 o
 -12   2   3      133.25      123.73      3.92 o
 -11   2   3      180.45      166.04      4.26 o
 -10   2   3       27.26       23.23      1.86 o
  -9   2   3      126.40      126.11      3.35 o
  -8   2   3       24.29       20.46      1.54 o
  -7   2   3      103.29      109.90      2.74 o
  -6   2   3      137.35      153.04      3.01 o
  -5   2   3      360.27      378.22      4.13 o
  -4   2   3      132.94      144.08      2.28 o
  -3   2   3       13.62       14.57      0.85 o
  -2   2   3      859.71      901.16     11.91 o
  -1   2   3      389.43      413.12      4.24 o
   0   2   3      384.27      384.86      3.25 o
   1   2   3      127.89      135.16      1.87 o
   2   2   3        3.70        1.77      0.46 o
   3   2   3      401.32      386.40      4.07 o
   4   2   3      165.13      170.85      2.45 o
   5   2   3      327.23      335.40      4.92 o
   6   2   3      102.00      108.27      2.75 o
   7   2   3        0.45       -0.32      1.02 o
   8   2   3       34.82       36.76      2.81 o
   9   2   3       77.09       80.67      6.73 o
  10   2   3        0.28        1.50      1.49 o
  11   2   3        2.89        2.45      1.91 o
 -14   3   3        1.13        2.14      1.72 o
 -13   3   3        6.36        4.92      1.49 o
 -12   3   3       42.58       38.83      2.55 o
 -11   3   3       29.69       34.57      2.89 o
 -10   3   3       52.58       63.57      2.92 o
  -9   3   3      408.86      400.74      6.36 o
  -8   3   3       16.95       19.55      1.45 o
  -7   3   3        0.03       -0.46      0.68 o
  -6   3   3        2.70        1.59      0.73 o
  -5   3   3      113.59      101.13      1.96 o
  -4   3   3      201.86      201.10      2.65 o
  -3   3   3       85.46       86.16      1.73 o
  -2   3   3      586.30      567.26      4.47 o
  -1   3   3      954.82      989.04      9.30 o
   0   3   3      573.37      574.56      5.35 o
   1   3   3       52.46       48.10      1.36 o
   2   3   3       33.49       41.33      1.19 o
   3   3   3      349.84      342.87      3.43 o
   4   3   3      121.25      122.50      2.44 o
   5   3   3       22.87       23.70      1.76 o
   6   3   3        1.85        1.85      0.82 o
   7   3   3       22.84       21.98      1.55 o
   8   3   3       22.30       18.44      1.97 o
   9   3   3       40.54       36.24      2.64 o
  10   3   3        6.02        3.93      1.67 o
  11   3   3        4.07        2.83      2.04 o
 -14   4   3        4.16        7.31      1.93 o
 -13   4   3       13.13        7.79      1.64 o
 -12   4   3       28.27       30.81      3.15 o
 -11   4   3      259.97      255.01      5.43 o
 -10   4   3      157.03      149.03      4.01 o
  -9   4   3      134.77      137.41      3.75 o
  -8   4   3        5.60        6.62      1.13 o
  -7   4   3       70.92       73.49      3.61 o
  -6   4   3        9.40        7.84      0.97 o
  -5   4   3       62.56       63.13      1.70 o
  -4   4   3        0.75        0.29      0.48 o
  -3   4   3      188.37      203.55      2.54 o
  -2   4   3        5.50        3.39      0.51 o
  -1   4   3      154.99      144.46      2.28 o
   0   4   3      790.69      824.34      7.74 o
   1   4   3      148.65      156.37      2.37 o
   2   4   3      128.28      136.03      2.14 o
   3   4   3       17.10       12.64      0.91 o
   4   4   3        0.06        0.71      0.77 o
   5   4   3       12.09       12.58      1.01 o
   6   4   3       25.04       26.54      1.66 o
   7   4   3        9.51        7.08      1.15 o
   8   4   3      230.20      247.30      7.50 o
   9   4   3      123.44      133.18      5.00 o
  10   4   3       16.60       18.52      2.25 o
  11   4   3        6.13        3.00      2.50 o
 -14   5   3       17.33       19.51      2.58 o
 -13   5   3       14.24       12.56      1.95 o
 -12   5   3        6.43        5.54      1.54 o
 -11   5   3       75.06       81.39      3.93 o
 -10   5   3      372.48      395.00      6.84 o
  -9   5   3      172.80      178.46      4.22 o
  -8   5   3        6.84        5.93      1.16 o
  -7   5   3        2.06        2.33      0.95 o
  -6   5   3      174.38      162.31      3.23 o
  -5   5   3       65.36       65.55      2.50 o
  -4   5   3      442.72      467.79      5.17 o
  -3   5   3        0.01        0.57      0.48 o
  -2   5   3      214.32      215.30      2.74 o
  -1   5   3      314.63      323.79      3.54 o
   0   5   3      387.43      396.48      4.04 o
   1   5   3      159.62      164.65      2.42 o
   2   5   3      200.84      197.65      2.80 o
   3   5   3       11.71       12.18      1.08 o
   4   5   3        4.30        4.89      0.99 o
   5   5   3       43.17       41.07      2.01 o
   6   5   3       32.24       29.11      1.79 o
   7   5   3       13.90       12.98      1.47 o
   8   5   3        0.30        1.37      1.49 o
   9   5   3       36.66       39.80      2.82 o
  10   5   3        3.81        4.34      1.69 o
  11   5   3        1.97        2.41      2.62 o
 -13   6   3        7.09       10.38      2.05 o
 -12   6   3        0.47       -1.52      1.23 o
 -11   6   3        0.69       -1.42      1.20 o
 -10   6   3       21.56       23.70      2.05 o
  -9   6   3       65.42       62.49      3.27 o
  -8   6   3       69.41       69.50      2.96 o
  -7   6   3       22.49       25.31      1.70 o
  -6   6   3       55.34       52.56      2.04 o
  -5   6   3        7.35        6.74      0.91 o
  -4   6   3      493.17      504.31      6.21 o
  -3   6   3        1.73        2.80      0.73 o
  -2   6   3        8.58        5.07      0.84 o
  -1   6   3       67.25       81.75      2.53 o
   0   6   3      208.72      201.16      2.84 o
   1   6   3       86.87       87.51      2.15 o
   2   6   3      215.49      227.34      3.56 o
   3   6   3      107.67      107.44      3.07 o
   4   6   3       66.31       70.78      2.49 o
   5   6   3       26.83       31.50      1.76 o
   6   6   3      406.34      421.29      5.45 o
   7   6   3       94.28       97.49      3.47 o
   8   6   3      177.84      181.95      4.90 o
   9   6   3      131.42      137.10      4.55 o
  10   6   3        0.90        1.82      1.87 o
 -13   7   3        0.72       -0.49      1.67 o
 -12   7   3        0.04       -0.60      1.40 o
 -11   7   3        0.04       -1.84      1.23 o
 -10   7   3       23.79       22.49      2.11 o
  -9   7   3      104.53      108.84      3.65 o
  -8   7   3       20.03       16.26      1.72 o
  -7   7   3       69.82       68.47      2.65 o
  -6   7   3        5.01        3.62      1.12 o
  -5   7   3      114.53      127.61      3.13 o
  -4   7   3       69.91       73.89      2.24 o
  -3   7   3       70.96       77.91      2.28 o
  -2   7   3     1206.26     1243.73     12.47 o
  -1   7   3      136.69      143.63      2.82 o
   0   7   3      143.37      156.69      2.89 o
   1   7   3      122.22      132.94      3.08 o
   2   7   3       28.60       37.71      2.00 o
   3   7   3      213.33      226.39      4.31 o
   4   7   3       18.34       18.88      1.65 o
   5   7   3      127.22      128.27      3.50 o
   6   7   3       37.90       34.44      2.17 o
   7   7   3       57.69       56.69      2.92 o
   8   7   3       98.64      107.66      4.23 o
   9   7   3        0.03        1.88      1.67 o
  10   7   3       11.21        4.91      2.07 o
 -13   8   3       27.94       29.22      3.09 o
 -12   8   3        0.25       -2.75      2.33 o
 -11   8   3        5.93        6.26      1.76 o
 -10   8   3       80.80       83.68      3.75 o
  -9   8   3        2.29        0.57      1.36 o
  -8   8   3      978.80      965.56     12.12 o
  -7   8   3      119.09      107.27      3.39 o
  -6   8   3       10.31        8.93      1.37 o
  -5   8   3       32.89       28.89      2.00 o
  -4   8   3       85.61       89.87      2.80 o
  -3   8   3       57.55       60.23      3.51 o
  -2   8   3       95.89       99.95      2.95 o
  -1   8   3       26.93       24.26      1.90 o
   0   8   3      382.78      372.34      5.95 o
   1   8   3       13.66       10.82      1.45 o
   2   8   3      132.96      130.78      3.59 o
   3   8   3       55.14       54.35      2.79 o
   4   8   3      179.56      193.10      4.70 o
   5   8   3       46.18       42.74      2.73 o
   6   8   3       12.23       11.22      1.83 o
   7   8   3       13.41       14.97      2.00 o
   8   8   3       40.14       50.96      3.03 o
   9   8   3        0.23       -0.18      1.82 o
  10   8   3        9.63        9.63      2.37 o
 -12   9   3       22.33       21.95      4.70 o
 -11   9   3       15.77       17.65      3.21 o
 -10   9   3       26.62       24.83      2.55 o
  -9   9   3        2.82        2.50      1.53 o
  -8   9   3      341.10      331.40      6.32 o
  -7   9   3      157.01      150.87      4.13 o
  -6   9   3        6.39        4.96      1.69 o
  -5   9   3        2.27        2.75      2.17 o
  -4   9   3       45.71       56.62      3.86 o
  -3   9   3      335.82      345.86      5.69 o
  -2   9   3       26.34       30.38      2.00 o
  -1   9   3        0.12       -0.01      1.07 o
   0   9   3        7.55        9.87      2.29 o
   1   9   3       24.41       23.32      1.92 o
   2   9   3        2.06        4.27      1.44 o
   3   9   3       34.07       36.81      2.86 o
   4   9   3       13.61       11.76      1.93 o
   5   9   3        0.04       -1.97      1.31 o
   6   9   3        0.15        0.69      1.55 o
   7   9   3       75.62       77.51      3.88 o
   8   9   3        7.32        7.69      3.05 o
   9   9   3        0.30       -0.27      1.81 o
 -12  10   3       13.97       20.62      2.73 o
 -11  10   3        8.45        4.60      1.91 o
 -10  10   3        1.34        1.94      1.70 o
  -9  10   3       65.40       68.05      3.76 o
  -8  10   3        0.47        1.64      1.46 o
  -7  10   3       24.08       26.44      2.19 o
  -6  10   3        6.43        3.12      1.34 o
  -5  10   3       11.59       10.04      1.65 o
  -4  10   3       91.50      101.11      5.02 o
  -3  10   3       27.76       23.51      2.17 o
  -2  10   3      176.20      175.45      4.52 o
  -1  10   3        1.21        2.84      2.45 o
   0  10   3        1.54        0.30      1.60 o
   1  10   3        1.89        3.72      1.45 o
   2  10   3       10.45       11.59      1.81 o
   3  10   3        0.02        0.29      1.41 o
   4  10   3       13.23       14.18      2.36 o
   5  10   3       13.43       12.41      2.05 o
   6  10   3        0.79        1.67      1.59 o
   7  10   3        0.61       -0.71      1.56 o
   8  10   3        5.17        4.47      1.94 o
   9  10   3        0.20        1.58      1.97 o
 -11  11   3        0.54        1.54      1.69 o
 -10  11   3       12.66       15.91      4.85 o
  -9  11   3        1.87        2.69      1.64 o
  -8  11   3       25.47       25.86      2.39 o
  -7  11   3       79.08       77.94      3.80 o
  -6  11   3        9.24       11.18      1.94 o
  -5  11   3       21.75       24.05      2.31 o
  -4  11   3       22.17       22.79      2.25 o
  -3  11   3       76.30       73.82      3.40 o
  -2  11   3        3.08        7.32      1.69 o
  -1  11   3       90.52       88.77      3.45 o
   0  11   3        0.16        1.62      1.45 o
   1  11   3        1.62        1.93      1.49 o
   2  11   3        3.64        4.10      1.60 o
   3  11   3        6.52        4.12      1.63 o
   4  11   3       42.32       44.76      3.13 o
   5  11   3        0.03        0.21      1.60 o
   6  11   3       30.07       35.39      3.04 o
   7  11   3        5.99        6.72      2.06 o
   8  11   3        0.86        2.33      2.28 o
 -10  12   3       22.59       19.11      2.52 o
  -9  12   3        3.92        4.43      2.56 o
  -8  12   3       28.15       24.66      3.72 o
  -7  12   3        4.98        3.24      1.68 o
  -6  12   3        7.85        6.05      1.89 o
  -5  12   3        0.04       -2.05      1.37 o
  -4  12   3        0.46        1.25      1.59 o
  -3  12   3       17.29       18.22      2.20 o
  -2  12   3      103.27       97.38      3.93 o
  -1  12   3        0.01       -0.07      1.51 o
   0  12   3      103.53      102.54      4.00 o
   1  12   3      416.71      425.63      7.77 o
   2  12   3        0.18       -2.36      1.59 o
   3  12   3       49.72       52.14      4.90 o
   4  12   3        1.25        1.51      1.80 o
   5  12   3       23.25       25.17      2.80 o
   6  12   3        1.85        1.02      1.85 o
   7  12   3        2.71        2.65      2.02 o
 -10  13   3       12.94       15.00      2.77 o
  -9  13   3        9.92        9.09      2.33 o
  -8  13   3        0.03        0.03      1.71 o
  -7  13   3       11.17       10.92      2.00 o
  -6  13   3       11.24        7.81      2.02 o
  -5  13   3       67.85       53.68      3.55 o
  -4  13   3       31.59       33.48      3.19 o
  -3  13   3        6.05        5.06      1.94 o
  -2  13   3      245.04      252.50      6.84 o
  -1  13   3      163.66      153.47      4.87 o
   0  13   3        3.30        2.39      1.87 o
   1  13   3      167.06      170.88      5.11 o
   2  13   3       97.77      107.57      4.44 o
   3  13   3        1.07       -0.46      1.68 o
   4  13   3        0.99        0.66      1.79 o
   5  13   3        4.84        3.76      2.05 o
   6  13   3       15.48       21.10      3.05 o
   7  13   3       12.65        8.28      2.43 o
  -9  14   3        0.02        2.16      1.98 o
  -8  14   3       17.38       17.98      2.61 o
  -7  14   3        4.61        2.52      1.92 o
  -6  14   3       25.30       31.99      3.32 o
  -5  14   3       14.96       16.59      2.56 o
  -4  14   3       61.41       65.42      3.86 o
  -3  14   3        8.21        6.01      2.05 o
  -2  14   3       13.98       12.54      2.36 o
  -1  14   3       15.68       12.39      2.25 o
   0  14   3        2.40        2.06      1.86 o
   1  14   3       92.63       86.69      4.04 o
   2  14   3        0.16       -0.62      1.79 o
   3  14   3       12.45       17.42      2.75 o
   4  14   3       97.16      108.58      4.74 o
   5  14   3        6.26        5.53      3.53 o
   6  14   3        1.05        1.54      2.15 o
  -7  15   3        0.18       -0.95      1.78 o
  -6  15   3        0.08       -2.43      1.62 o
  -5  15   3        6.58        7.67      2.27 o
  -4  15   3        2.76        2.50      2.50 o
  -3  15   3       15.34       14.84      2.51 o
  -2  15   3       11.35        4.84      2.05 o
  -1  15   3        4.12        2.36      2.45 o
   0  15   3        7.11        2.91      2.09 o
   1  15   3       32.72       34.19      3.16 o
   2  15   3       43.20       42.78      3.39 o
   3  15   3       41.81       39.67      4.80 o
   4  15   3        2.52        0.62      2.31 o
  -6  16   3        3.69        5.19      2.26 o
  -5  16   3       14.26       14.47      3.98 o
  -4  16   3        2.02       -0.38      1.90 o
  -3  16   3       14.81        8.91      2.53 o
  -2  16   3        0.02       -2.61      2.08 o
  -1  16   3       14.01       17.91      2.77 o
   0  16   3        0.01        0.46      2.12 o
   1  16   3       10.77        8.65      2.54 o
   2  16   3       39.81       44.17      4.08 o
   3  16   3        0.18        0.25      2.17 o
  -2  17   3        9.55       15.22      2.73 o
  -1  17   3        2.18        0.19      2.24 o
 -14   0   4        0.55       -1.44      1.76 o
 -13   0   4        7.81        5.56      2.23 o
 -12   0   4       92.31       82.89      4.43 o
 -11   0   4       82.36       83.32      4.30 o
 -10   0   4        5.48        3.19      1.53 o
  -9   0   4       44.68       38.35      4.71 o
  -8   0   4        8.67        8.48      1.53 o
  -7   0   4       38.33       37.73      2.62 o
  -6   0   4       77.71       75.66      2.58 o
  -5   0   4       55.07       52.95      1.87 o
  -4   0   4       68.21       71.15      1.84 o
  -3   0   4      717.14      788.91     10.61 o
  -2   0   4       29.60       24.04      1.25 o
  -1   0   4     5352.16     5471.67    150.20 o
   0   0   4     3042.55     3051.11     36.67 o
   1   0   4      606.07      636.23      8.95 o
   2   0   4        5.09        5.46      0.90 o
   3   0   4       21.05       21.90      1.43 o
   4   0   4      470.10      472.92      6.66 o
   5   0   4      106.28      108.98      6.80 o
   6   0   4       35.73       36.18      2.97 o
   7   0   4        6.92        7.97      1.94 o
   8   0   4        1.57       -1.77      2.12 o
   9   0   4       99.28      118.04      8.48 o
  10   0   4       37.56       39.23      6.01 o
 -14   1   4        8.98        9.06      1.65 o
 -13   1   4        0.07       -0.84      1.07 o
 -12   1   4        2.83        2.10      1.24 o
 -11   1   4       81.40       82.69      3.22 o
 -10   1   4       39.27       35.72      2.14 o
  -9   1   4      104.21      111.05      3.13 o
  -8   1   4        8.87       10.63      1.22 o
  -7   1   4      105.81      112.28      2.70 o
  -6   1   4      600.47      611.07      7.21 o
  -5   1   4      258.93      274.30      3.17 o
  -4   1   4        1.25        0.58      0.36 o
  -3   1   4        0.01        0.33      0.85 o
  -2   1   4     1383.83     1374.13     12.67 o
  -1   1   4      510.76      505.39      7.01 o
   0   1   4      595.08      582.86      7.47 o
   1   1   4        0.01       -0.73      0.49 o
   2   1   4        0.00       -0.51      0.48 o
   3   1   4       33.27       36.68      1.46 o
   4   1   4        1.72        2.16      0.65 o
   5   1   4      168.38      170.74      3.21 o
   6   1   4      163.31      171.31      4.06 o
   7   1   4        0.30        0.89      1.22 o
   8   1   4       33.65       31.84      3.50 o
   9   1   4       15.97       11.92      3.00 o
  10   1   4       23.11       23.49      3.71 o
 -14   2   4        0.88        0.99      1.28 o
 -13   2   4        9.13        8.89      1.56 o
 -12   2   4      129.02      138.23      4.18 o
 -11   2   4      111.35      106.88      3.55 o
 -10   2   4       23.00       25.85      2.01 o
  -9   2   4       38.66       39.02      2.45 o
  -8   2   4       37.52       42.08      3.11 o
  -7   2   4        9.24       10.85      1.11 o
  -6   2   4      137.21      149.91      2.51 o
  -5   2   4       81.79       88.46      1.75 o
  -4   2   4       69.77       68.26      1.43 o
  -3   2   4      315.38      317.13      4.77 o
  -2   2   4     1500.98     1492.57     12.63 o
  -1   2   4       62.29       62.20      1.49 o
   0   2   4     3065.55     3189.36     28.65 o
   1   2   4       68.73       69.12      1.99 o
   2   2   4        3.32        4.26      0.56 o
   3   2   4        1.09       -0.90      0.60 o
   4   2   4       85.44       89.29      1.89 o
   5   2   4       68.89       73.16      2.20 o
   6   2   4       14.73       14.79      1.58 o
   7   2   4       23.02       22.47      1.89 o
   8   2   4       14.26       14.92      4.24 o
   9   2   4        8.92       10.89      2.87 o
  10   2   4        0.32       -3.91      4.42 o
 -14   3   4        2.52        2.91      1.64 o
 -13   3   4        1.32        2.87      1.41 o
 -12   3   4       53.77       45.76      2.74 o
 -11   3   4       11.19        6.89      1.49 o
 -10   3   4       37.45       39.36      2.32 o
  -9   3   4       13.90       13.38      1.49 o
  -8   3   4      129.37      128.13      3.21 o
  -7   3   4        1.59        2.56      0.85 o
  -6   3   4        0.90        0.48      0.69 o
  -5   3   4       38.38       38.34      1.26 o
  -4   3   4       19.00       18.90      0.99 o
  -3   3   4      302.66      297.02      8.51 o
  -2   3   4       28.19       28.79      0.95 o
  -1   3   4      221.82      207.32      2.97 o
   0   3   4        0.69        1.38      0.63 o
   1   3   4       40.96       49.89      1.30 o
   2   3   4      133.12      119.63      2.00 o
   3   3   4       36.17       43.55      1.45 o
   4   3   4       47.72       45.20      1.43 o
   5   3   4      127.76      128.31      3.13 o
   6   3   4       69.08       76.43      2.81 o
   7   3   4        3.84        3.07      1.48 o
   8   3   4       70.28       78.12      8.31 o
   9   3   4       14.32       13.65      2.87 o
  10   3   4        9.39        6.93      2.83 o
 -14   4   4       11.20        8.76      1.93 o
 -13   4   4       12.98       16.18      1.97 o
 -12   4   4        0.94        0.57      1.29 o
 -11   4   4       37.28       42.22      2.59 o
 -10   4   4       54.56       57.06      2.98 o
  -9   4   4      430.21      440.78      6.86 o
  -8   4   4       11.77       13.35      1.43 o
  -7   4   4      399.47      420.90      6.07 o
  -6   4   4       12.56       15.76      1.23 o
  -5   4   4      318.84      334.03      4.17 o
  -4   4   4      291.96      329.33      4.16 o
  -3   4   4       67.41       64.79      1.30 o
  -2   4   4       59.96       62.42      1.88 o
  -1   4   4       70.97       82.24      2.56 o
   0   4   4       48.13       51.62      1.24 o
   1   4   4      606.27      594.53      6.52 o
   2   4   4      101.46      110.16      1.98 o
   3   4   4       70.71       82.39      2.03 o
   4   4   4        0.00       -0.04      0.65 o
   5   4   4        5.56        9.19      0.96 o
   6   4   4       12.07       11.26      1.38 o
   7   4   4        8.25        8.59      1.94 o
   8   4   4       53.28       56.27      4.62 o
   9   4   4        3.24        3.98      2.36 o
  10   4   4        0.11       -1.77      2.25 o
 -13   5   4        1.18       -1.14      1.31 o
 -12   5   4       14.43       14.51      1.96 o
 -11   5   4        7.10        6.39      1.54 o
 -10   5   4      299.77      301.85      6.58 o
  -9   5   4      137.59      144.47      3.82 o
  -8   5   4        2.61        1.65      0.97 o
  -7   5   4        0.71        0.80      0.89 o
  -6   5   4       26.63       23.82      1.56 o
  -5   5   4        8.94        5.52      1.00 o
  -4   5   4       57.38       59.07      1.65 o
  -3   5   4      463.68      507.64      5.27 o
  -2   5   4       99.83      111.19      1.88 o
  -1   5   4        1.32        1.28      0.48 o
   0   5   4      282.85      277.03      3.11 o
   1   5   4       74.54       76.27      1.69 o
   2   5   4      207.47      222.06      3.26 o
   3   5   4        0.12        1.77      0.97 o
   4   5   4       35.28       40.71      2.00 o
   5   5   4        5.70        3.92      0.92 o
   6   5   4       34.10       34.70      1.64 o
   7   5   4      201.22      224.99      6.03 o
   8   5   4        0.01        0.91      2.47 o
   9   5   4      137.12      133.36     18.38 o
 -13   6   4        0.37       -0.01      1.49 o
 -12   6   4        1.62       -0.77      1.56 o
 -11   6   4       38.55       40.78      2.65 o
 -10   6   4       12.07        9.28      1.65 o
  -9   6   4      237.19      254.02      5.47 o
  -8   6   4      421.09      447.58      6.94 o
  -7   6   4      115.89      116.49      3.16 o
  -6   6   4       13.51       14.38      1.35 o
  -5   6   4       50.45       61.32      2.10 o
  -4   6   4      596.61      629.15      6.38 o
  -3   6   4       63.53       72.67      1.98 o
  -2   6   4        4.47        4.72      0.79 o
  -1   6   4       11.01        8.48      0.97 o
   0   6   4       53.09       58.72      2.35 o
   1   6   4        0.37        0.37      0.68 o
   2   6   4        0.06       -0.67      0.91 o
   3   6   4       75.85       78.36      3.24 o
   4   6   4        7.19        7.93      1.29 o
   5   6   4       81.00       87.45      2.98 o
   6   6   4      203.63      231.33      4.31 o
   7   6   4        4.06        4.36      1.84 o
   8   6   4       19.07       23.87      3.37 o
   9   6   4       36.49       34.22      5.12 o
 -13   7   4        2.17        0.68      1.62 o
 -12   7   4        4.70        3.79      1.65 o
 -11   7   4        0.23       -1.57      1.32 o
 -10   7   4      101.31      103.39      4.01 o
  -9   7   4      101.26      102.43      3.53 o
  -8   7   4       10.19       12.42      1.64 o
  -7   7   4        0.35        0.31      1.04 o
  -6   7   4        0.30        0.12      0.91 o
  -5   7   4       16.46       15.38      1.35 o
  -4   7   4       13.07       13.26      1.37 o
  -3   7   4      500.84      510.01      6.09 o
  -2   7   4      239.32      236.00      3.76 o
  -1   7   4        5.85        7.79      1.04 o
   0   7   4        2.71        6.91      1.68 o
   1   7   4       84.72       98.01      3.56 o
   2   7   4       17.22       16.53      1.59 o
   3   7   4      226.03      243.99      4.92 o
   4   7   4        0.05       -0.49      1.24 o
   5   7   4       53.28       55.28      2.94 o
   6   7   4       82.98       87.96      4.01 o
   7   7   4        2.86        7.16      1.97 o
   8   7   4       20.24       19.98      3.37 o
   9   7   4       14.47       10.76      3.12 o
 -12   8   4        0.05       -1.26      1.47 o
 -11   8   4        1.56        0.87      1.47 o
 -10   8   4       20.50       21.11      2.16 o
  -9   8   4      231.61      245.11      5.41 o
  -8   8   4       62.50       63.77      3.83 o
  -7   8   4        1.35        0.37      1.12 o
  -6   8   4        0.03       -1.39      0.93 o
  -5   8   4       15.47       15.81      1.45 o
  -4   8   4       11.44       13.57      1.78 o
  -3   8   4      111.63      103.32      2.94 o
  -2   8   4      133.58      124.29      3.17 o
  -1   8   4        2.15        2.02      1.07 o
   0   8   4       37.15       38.42      2.02 o
   1   8   4      170.93      165.07      3.87 o
   2   8   4       40.49       43.98      2.37 o
   3   8   4        7.41        4.67      1.45 o
   4   8   4        4.80        5.26      1.94 o
   5   8   4       67.95       67.70      5.76 o
   6   8   4        1.35        2.59      1.63 o
   7   8   4      174.75      203.72      7.62 o
   8   8   4        4.43        4.42      2.46 o
 -12   9   4       12.72       13.80      2.27 o
 -11   9   4        0.08       -0.84      1.46 o
 -10   9   4       48.69       55.73      4.94 o
  -9   9   4       43.75       36.98      2.64 o
  -8   9   4      137.46      159.14      4.36 o
  -7   9   4       47.30       50.53      3.24 o
  -6   9   4        0.09       -1.60      1.42 o
  -5   9   4       87.73       78.11      4.06 o
  -4   9   4        4.83        8.16      1.34 o
  -3   9   4        5.70        6.56      1.33 o
  -2   9   4        2.84        5.36      1.60 o
  -1   9   4       17.75       17.73      1.70 o
   0   9   4       54.93       61.17      3.01 o
   1   9   4       56.82       66.24      2.80 o
   2   9   4       13.05       12.53      1.73 o
   3   9   4       31.31       36.67      4.39 o
   4   9   4        0.20       -0.68      1.48 o
   5   9   4        1.05       -0.39      1.55 o
   6   9   4       27.89       27.83      2.86 o
   7   9   4        2.61        1.24      2.25 o
   8   9   4        1.72        6.72      2.62 o
 -11  10   4        3.22        4.78      2.17 o
 -10  10   4       65.73       60.31      4.57 o
  -9  10   4       32.90       35.75      3.26 o
  -8  10   4      154.86      161.50      4.23 o
  -7  10   4        0.02       -1.15      1.29 o
  -6  10   4        0.55       -0.90      1.27 o
  -5  10   4        0.79       -1.40      1.10 o
  -4  10   4      106.40      114.55      3.61 o
  -3  10   4      209.17      215.68      4.68 o
  -2  10   4       45.55       43.04      2.47 o
  -1  10   4      113.77      120.34      3.75 o
   0  10   4       17.50       20.73      2.04 o
   1  10   4        9.15        7.93      1.70 o
   2  10   4        1.94        2.12      1.53 o
   3  10   4       19.86       24.66      2.45 o
   4  10   4        8.52        9.47      2.10 o
   5  10   4        6.86        4.13      1.86 o
   6  10   4       39.93       39.26      4.12 o
   7  10   4       77.98       89.49     12.02 o
 -11  11   4        1.40       -1.88      2.31 o
 -10  11   4        5.70        4.68      1.88 o
  -9  11   4       56.04       55.70      3.11 o
  -8  11   4       34.51       37.75      2.66 o
  -7  11   4       67.10       66.94      4.26 o
  -6  11   4        5.30        2.19      1.52 o
  -5  11   4        0.13        0.10      1.42 o
  -4  11   4      145.43      150.70      4.47 o
  -3  11   4        5.43        7.37      1.83 o
  -2  11   4      177.27      186.39      6.89 o
  -1  11   4       78.41       83.95      3.40 o
   0  11   4       34.11       30.26      2.43 o
   1  11   4      131.70      142.41      4.34 o
   2  11   4       40.68       41.21      5.15 o
   3  11   4       48.42       53.69      3.59 o
   4  11   4        1.22        0.67      1.86 o
   5  11   4        2.74        0.15      2.71 o
   6  11   4       45.74       54.57      6.72 o
   7  11   4        0.05       -2.38      3.89 o
 -10  12   4        0.31       -0.95      1.79 o
  -9  12   4        0.15       -0.29      1.66 o
  -8  12   4        4.19        1.14      1.62 o
  -7  12   4       54.47       54.64      3.85 o
  -6  12   4        0.19       -1.64      1.40 o
  -5  12   4        7.11        6.80      1.85 o
  -4  12   4      193.35      220.11      7.24 o
  -3  12   4       18.53       16.45      2.24 o
  -2  12   4       13.30       14.42      2.13 o
  -1  12   4       28.38       26.61      2.53 o
   0  12   4      153.79      173.58      4.85 o
   1  12   4        0.00       -0.97      1.73 o
   2  12   4       13.31       15.80      2.64 o
   3  12   4        4.19        3.27      2.07 o
   4  12   4        0.00       -0.02      2.50 o
   5  12   4        1.25       -0.19      2.36 o
   6  12   4        1.21        1.41      2.83 o
  -9  13   4        0.05        0.24      1.84 o
  -8  13   4        0.84        2.80      2.41 o
  -7  13   4        0.34        3.27      2.75 o
  -6  13   4       13.49       15.67      2.34 o
  -5  13   4        7.15        6.05      1.94 o
  -4  13   4        2.10        0.43      1.65 o
  -3  13   4        0.82       -0.69      1.93 o
  -2  13   4       35.83       37.74      2.93 o
  -1  13   4        7.03        7.90      2.14 o
   0  13   4       12.63       12.38      2.23 o
   1  13   4      173.39      183.87      6.21 o
   2  13   4       49.89       51.12      3.81 o
   3  13   4        0.06       -1.11      1.89 o
   4  13   4        0.17        1.77      2.54 o
   5  13   4        1.45        4.78      2.80 o
  -8  14   4        0.08        0.64      2.15 o
  -7  14   4        1.18        1.36      2.15 o
  -6  14   4        0.12        1.55      1.83 o
  -5  14   4       23.09       25.05      2.96 o
  -4  14   4       14.73       11.94      2.29 o
  -3  14   4        4.49        5.80      2.07 o
  -2  14   4        3.49        2.53      2.13 o
  -1  14   4        0.33        3.99      2.16 o
   0  14   4       16.06       12.51      2.59 o
   1  14   4       75.52       83.17      4.79 o
   2  14   4       24.68       28.49      3.27 o
   3  14   4       16.71       11.96      2.73 o
   4  14   4       43.89       44.86      4.98 o
  -6  15   4        7.23        6.32      4.43 o
  -5  15   4        0.61        2.17      2.42 o
  -4  15   4        1.76        2.17      2.28 o
  -3  15   4        9.65        9.94      2.67 o
  -2  15   4       40.84       40.18      3.80 o
  -1  15   4        1.13       -0.16      2.11 o
   0  15   4        2.16        3.09      2.26 o
   1  15   4        0.83       -1.96      2.07 o
   2  15   4       14.20       10.28      2.73 o
  -3  16   4        0.09       -1.12      2.24 o
  -2  16   4        6.40        4.31      2.45 o
  -1  16   4       33.04       40.33      3.97 o
 -14   1   5        0.12       -1.75      1.48 o
 -13   1   5        3.28        1.50      1.26 o
 -12   1   5        2.88        0.81      1.20 o
 -11   1   5       77.13       75.33      3.56 o
 -10   1   5       45.03       45.23      2.40 o
  -9   1   5       35.86       39.53      2.57 o
  -8   1   5        2.31        3.49      0.95 o
  -7   1   5        4.04        4.88      0.80 o
  -6   1   5       20.44       22.93      1.36 o
  -5   1   5        0.30        1.06      0.67 o
  -4   1   5        0.59        2.46      0.52 o
  -3   1   5        7.78        5.21      0.52 o
  -2   1   5       82.29       89.21      2.86 o
  -1   1   5      355.57      364.41      9.12 o
   0   1   5       61.69       64.62      1.27 o
   1   1   5        1.32        1.19      0.49 o
   2   1   5       44.89       39.44      1.46 o
   3   1   5       14.55       17.47      1.14 o
   4   1   5       52.16       58.12      2.55 o
   5   1   5        7.48        8.69      1.73 o
   6   1   5        4.17        5.32      1.86 o
   7   1   5        2.92        2.71      1.86 o
   8   1   5        0.13        1.59      2.00 o
   9   1   5       28.53       29.18      3.62 o
 -13   2   5        5.21        5.07      1.64 o
 -12   2   5        2.47        1.24      1.35 o
 -11   2   5       36.36       38.19      2.51 o
 -10   2   5       69.31       67.53      2.88 o
  -9   2   5       26.63       30.25      2.71 o
  -8   2   5       84.49       85.78      3.08 o
  -7   2   5        1.47        1.03      0.72 o
  -6   2   5      246.72      254.61      7.23 o
  -5   2   5        7.35        6.65      0.72 o
  -4   2   5       17.25       19.45      1.10 o
  -3   2   5       26.13       26.21      1.04 o
  -2   2   5      134.95      154.73      3.12 o
  -1   2   5      114.93      115.04      2.95 o
   0   2   5        0.60        1.55      0.56 o
   1   2   5        2.66        1.87      0.56 o
   2   2   5       61.93       67.13      1.83 o
   3   2   5        3.06        2.92      0.81 o
   4   2   5       41.50       41.81      2.28 o
   5   2   5      127.35      125.48      3.94 o
   6   2   5        7.63        8.38      2.00 o
   7   2   5        0.52        0.87      1.86 o
   8   2   5        8.58        7.95      2.50 o
   9   2   5        0.07        2.12      2.25 o
 -13   3   5        0.02        1.43      2.09 o
 -12   3   5        9.35        8.63      1.67 o
 -11   3   5      263.43      270.47      5.55 o
 -10   3   5       54.61       58.08      3.97 o
  -9   3   5       11.60       13.36      1.49 o
  -8   3   5       14.57       19.92      1.50 o
  -7   3   5       23.06       23.47      1.45 o
  -6   3   5       22.49       23.38      1.31 o
  -5   3   5       24.29       23.12      1.40 o
  -4   3   5        0.20       -0.22      0.58 o
  -3   3   5        9.72       10.16      0.82 o
  -2   3   5      362.15      362.30      4.49 o
  -1   3   5       29.78       25.43      1.12 o
   0   3   5        1.76        2.38      0.67 o
   1   3   5       42.98       45.76      1.78 o
   2   3   5       18.42       19.46      1.18 o
   3   3   5       23.65       22.69      1.69 o
   4   3   5       39.97       34.70      2.15 o
   5   3   5       44.67       47.21      2.78 o
   6   3   5        1.67       -0.53      1.75 o
   7   3   5        0.39       -0.56      3.89 o
   8   3   5       73.57       76.07      5.25 o
 -13   4   5       38.34       37.19      3.01 o
 -12   4   5       95.16       98.26      4.28 o
 -11   4   5        0.73       -0.66      1.25 o
 -10   4   5      145.01      151.92      4.03 o
  -9   4   5       52.46       55.24      3.05 o
  -8   4   5       54.94       54.61      2.35 o
  -7   4   5        0.45        0.00      0.78 o
  -6   4   5       44.69       46.97      1.84 o
  -5   4   5       12.60       16.72      0.93 o
  -4   4   5      128.42      134.62      2.39 o
  -3   4   5        1.34       -0.97      0.89 o
  -2   4   5       50.67       59.48      1.88 o
  -1   4   5      238.96      243.37      4.66 o
   0   4   5      124.38      124.74      2.52 o
   1   4   5        6.05        6.57      0.94 o
   2   4   5        0.36        0.33      0.64 o
   3   4   5       13.37        9.79      1.42 o
   4   4   5        9.44        7.67      1.43 o
   5   4   5       21.57       18.44      1.92 o
   6   4   5       40.94       44.93      4.77 o
   7   4   5       18.53       17.09      3.00 o
   8   4   5        0.64       -0.85      2.11 o
 -13   5   5        8.43        4.28      2.23 o
 -12   5   5        0.33       -0.33      1.45 o
 -11   5   5       10.47       12.80      2.18 o
 -10   5   5       13.24       13.94      1.76 o
  -9   5   5        0.21        0.22      1.12 o
  -8   5   5        8.25       11.34      1.39 o
  -7   5   5       57.91       59.65      2.31 o
  -6   5   5       82.60       91.29      2.33 o
  -5   5   5       30.09       29.40      1.48 o
  -4   5   5        9.21        7.74      0.86 o
  -3   5   5        0.06       -0.38      1.06 o
  -2   5   5       38.18       42.27      1.87 o
  -1   5   5       59.19       54.69      3.33 o
   0   5   5       71.30       78.33      2.13 o
   1   5   5        8.33        8.36      0.86 o
   2   5   5        8.39       15.41      2.55 o
   3   5   5        8.27        8.06      1.76 o
   4   5   5       16.27       13.97      2.71 o
   5   5   5       12.30        7.88      1.61 o
   6   5   5       33.48       35.42      4.42 o
   7   5   5        0.27        1.21      2.11 o
   8   5   5       12.78       19.22      3.37 o
 -13   6   5        0.63       -0.62      2.10 o
 -12   6   5        3.74        3.74      1.79 o
 -11   6   5       34.44       32.51      2.83 o
 -10   6   5       25.06       28.98      2.65 o
  -9   6   5        8.26        7.04      1.48 o
  -8   6   5       15.01       12.54      1.46 o
  -7   6   5        1.33        0.70      0.99 o
  -6   6   5       42.95       44.74      2.14 o
  -5   6   5       16.36       15.90      1.39 o
  -4   6   5        8.25       10.20      0.97 o
  -3   6   5       20.22       22.26      1.63 o
  -2   6   5       69.02       69.30      2.50 o
  -1   6   5        6.90       12.51      2.84 o
   0   6   5      101.34      109.86      3.63 o
   1   6   5        0.14        0.66      1.37 o
   2   6   5       25.45       26.38      1.95 o
   3   6   5        6.33        7.33      1.79 o
   4   6   5        9.11       10.55      2.25 o
   5   6   5       64.71       61.53      3.53 o
   6   6   5       62.66       72.25      6.01 o
   7   6   5       85.46       93.85      5.50 o
   8   6   5        2.73        3.00      2.50 o
 -12   7   5        1.23       -0.89      1.71 o
 -11   7   5        1.12        1.09      2.35 o
 -10   7   5       15.07       11.88      2.03 o
  -9   7   5       93.85       95.64      3.39 o
  -8   7   5      166.29      179.09      4.24 o
  -7   7   5      163.15      171.73      4.46 o
  -6   7   5        0.11        0.11      0.89 o
  -5   7   5       61.35       62.71      3.29 o
  -4   7   5      145.60      151.79      4.13 o
  -3   7   5        8.97        8.58      1.06 o
  -2   7   5        0.73        2.30      0.78 o
  -1   7   5        0.04        0.70      1.61 o
   0   7   5       44.20       43.21      2.29 o
   1   7   5       22.18       25.14      1.89 o
   2   7   5       19.86       18.33      2.66 o
   3   7   5       71.09       73.27      4.12 o
   4   7   5      102.31      101.39      4.87 o
   5   7   5       29.84       26.25      3.25 o
   6   7   5       25.11       27.00      3.37 o
   7   7   5        7.80       14.20      2.87 o
 -12   8   5        0.22       -0.39      2.44 o
 -11   8   5        0.01       -0.63      1.67 o
 -10   8   5       56.55       55.54      3.55 o
  -9   8   5      101.42      101.50      4.80 o
  -8   8   5       21.92       25.68      2.46 o
  -7   8   5        1.21       -0.47      1.13 o
  -6   8   5       30.52       28.05      2.21 o
  -5   8   5       68.64       79.52      2.69 o
  -4   8   5       56.64       58.31      2.69 o
  -3   8   5       26.80       25.67      2.60 o
  -2   8   5       63.30       63.58      5.35 o
  -1   8   5       46.53       46.42      3.52 o
   0   8   5        5.13        5.01      1.44 o
   1   8   5       42.24       39.11      3.03 o
   2   8   5        0.12        1.28      1.82 o
   3   8   5       14.30       15.37      2.46 o
   4   8   5       15.28       10.70      2.65 o
   5   8   5        3.55        1.33      4.42 o
   6   8   5        0.34       -0.48      2.12 o
   7   8   5       21.40       16.53      3.12 o
 -11   9   5        0.10       -1.35      2.93 o
 -10   9   5       29.56       32.31      3.26 o
  -9   9   5       64.06       70.46      3.88 o
  -8   9   5      256.75      255.25      5.75 o
  -7   9   5        0.07       -0.66      1.42 o
  -6   9   5        0.03       -2.02      1.35 o
  -5   9   5        1.07       -0.64      1.47 o
  -4   9   5      130.61      149.22      5.10 o
  -3   9   5       46.35       48.40      4.39 o
  -2   9   5       96.79       99.17      3.63 o
  -1   9   5        0.88        2.01      1.36 o
   0   9   5       23.30       25.30      2.75 o
   1   9   5        2.30        4.42      2.09 o
   2   9   5       27.09       26.00      3.22 o
   3   9   5        6.17        3.72      2.29 o
   4   9   5        0.62       -1.70      2.30 o
   5   9   5       18.79       16.76      2.87 o
   6   9   5        3.08        2.44      2.36 o
 -11  10   5        1.28       -0.19      4.12 o
 -10  10   5       23.52       23.02      3.37 o
  -9  10   5        4.05        1.17      1.94 o
  -8  10   5       71.96       71.70      5.72 o
  -7  10   5        0.02       -0.73      1.88 o
  -6  10   5        3.80        2.12      1.70 o
  -5  10   5        0.56        0.53      1.94 o
  -4  10   5        5.98        8.06      2.08 o
  -3  10   5      121.69      128.86      4.45 o
  -2  10   5       17.23       16.85      3.06 o
  -1  10   5        0.32        2.46      1.59 o
   0  10   5        1.98        0.49      3.00 o
   1  10   5        7.55        3.42      2.65 o
   2  10   5        2.05        0.69      2.03 o
   3  10   5       28.53       24.11      3.37 o
   4  10   5        0.54       -1.45      2.21 o
   5  10   5        1.08        0.94      2.21 o
   6  10   5        7.81        6.97      3.00 o
 -10  11   5        0.45       -3.25      2.17 o
  -9  11   5        6.54        4.68      2.04 o
  -8  11   5       25.12       26.28      4.49 o
  -7  11   5       20.33       17.23      2.70 o
  -6  11   5        0.14       -2.48      1.65 o
  -5  11   5        2.34        1.66      1.86 o
  -4  11   5        1.22       -0.18      1.74 o
  -3  11   5       49.29       46.61      3.36 o
  -2  11   5        2.17        3.86      1.84 o
  -1  11   5        2.99        4.72      2.45 o
   0  11   5       35.27       38.25      3.98 o
   1  11   5       68.81       71.60      7.78 o
   2  11   5        0.08       -0.85      2.46 o
   3  11   5        3.28        4.19      2.54 o
   4  11   5        0.17        4.59      2.46 o
   5  11   5        4.23        3.38      2.46 o
  -9  12   5        0.10        0.35      4.83 o
  -8  12   5        1.88       -2.03      2.78 o
  -7  12   5        1.27       -0.43      2.54 o
  -6  12   5       22.14       24.92      3.02 o
  -5  12   5       15.71       15.70      3.62 o
  -4  12   5       25.43       24.89      2.87 o
  -3  12   5        0.04       10.25      6.72 o
  -2  12   5       97.03       76.12      5.52 o
  -1  12   5       40.07       42.70      4.42 o
   0  12   5        1.07        0.92      2.35 o
   1  12   5      125.41      136.63      6.69 o
   2  12   5        6.44        6.10      2.80 o
   3  12   5        0.09        4.04      2.54 o
   4  12   5        4.61        4.69      2.87 o
  -8  13   5        5.23       10.27      3.86 o
  -7  13   5        2.17        7.40      3.89 o
  -6  13   5        1.74        3.19      3.01 o
  -5  13   5       38.80       39.21      5.14 o
  -4  13   5        0.03        0.95      2.92 o
  -3  13   5       15.29       13.56      3.68 o
  -2  13   5        5.50        5.33      3.00 o
  -1  13   5        0.03       -0.18      2.49 o
   0  13   5       27.90       32.95      5.83 o
   1  13   5       48.58       43.96      4.67 o
   2  13   5        8.80        6.52      3.06 o
   3  13   5        0.39       -0.32      4.42 o
  -6  14   5        1.16        3.18      3.03 o
  -5  14   5        8.92        7.07      3.85 o
  -4  14   5       16.61       16.52      4.59 o
  -3  14   5        8.93       10.25      3.68 o
  -2  14   5       19.98       21.12      3.91 o
  -1  14   5       57.67       58.66      5.65 o
   0  14   5        0.00        1.48      2.94 o
   1  14   5        7.30        7.36      3.20 o
 -13   0   6        0.94        1.73      2.46 o
 -12   0   6        7.36        4.43      2.72 o
 -11   0   6      112.38      122.61      6.79 o
 -10   0   6       57.79       61.24      4.90 o
  -9   0   6        3.81        2.76      1.76 o
  -8   0   6        0.56       -1.14      1.50 o
  -7   0   6       33.96       24.79      5.12 o
  -6   0   6       70.46       61.89      5.83 o
  -5   0   6       94.80       95.65      2.95 o
  -4   0   6       44.48       48.20      2.20 o
  -3   0   6      211.81      216.65     14.14 o
  -2   0   6       65.70       43.12      6.36 o
  -1   0   6       29.51       27.92      5.30 o
   0   0   6       57.65       50.89      6.72 o
   1   0   6        2.73        2.83      1.08 o
   2   0   6       15.06       19.24      2.09 o
   3   0   6       81.82       77.46      4.42 o
   4   0   6        7.86        3.49      2.47 o
   5   0   6       74.35       73.16      5.65 o
   6   0   6       28.68       30.75      4.59 o
   7   0   6        0.82        1.77      3.18 o
 -13   1   6        5.77        6.44      2.00 o
 -12   1   6      115.82      123.61      5.04 o
 -11   1   6       17.99       20.32      2.40 o
 -10   1   6        8.56        9.20      1.82 o
  -9   1   6        0.46        0.58      1.28 o
  -8   1   6       35.21       38.22      2.51 o
  -7   1   6        2.65        1.70      1.10 o
  -6   1   6        9.34        6.81      1.27 o
  -5   1   6       13.23       16.89      1.29 o
  -4   1   6        0.70        0.96      0.57 o
  -3   1   6      217.12      210.23      7.40 o
  -2   1   6       33.85       25.60      3.62 o
  -1   1   6      686.96      660.32     19.26 o
   0   1   6      355.75      353.33      5.51 o
   1   1   6       65.82       58.39      2.43 o
   2   1   6        1.18        0.50      0.85 o
   3   1   6        2.51        1.70      1.05 o
   4   1   6        5.37        3.02      1.32 o
   5   1   6        7.27        7.71      2.11 o
   6   1   6       14.22       16.29      2.75 o
   7   1   6        5.38        6.36      2.25 o
 -13   2   6        2.47        4.44      1.84 o
 -12   2   6       57.46       54.09      3.71 o
 -11   2   6        3.49        4.35      1.79 o
 -10   2   6        9.65       11.10      2.15 o
  -9   2   6        0.01        0.58      1.40 o
  -8   2   6       21.36       17.17      2.02 o
  -7   2   6       56.40       54.24      4.21 o
  -6   2   6        0.97       -0.23      1.08 o
  -5   2   6      107.77      108.86      2.40 o
  -4   2   6       10.06        9.57      0.92 o
  -3   2   6      154.05      148.60      2.82 o
  -2   2   6      352.59      334.37      5.40 o
  -1   2   6       49.03       46.62      3.87 o
   0   2   6       75.98       77.97      1.97 o
   1   2   6        8.30        9.97      1.14 o
   2   2   6        0.20        0.16      0.93 o
   3   2   6        0.33        0.05      1.03 o
   4   2   6       36.68       30.20      3.67 o
   5   2   6       43.21       38.23      2.95 o
   6   2   6       23.61       19.11      2.75 o
   7   2   6        1.95        1.24      2.00 o
 -13   3   6        2.63        0.05      1.57 o
 -12   3   6        4.55        7.58      2.17 o
 -11   3   6       29.35       25.45      2.89 o
 -10   3   6       20.66       22.00      2.61 o
  -9   3   6      124.64      126.98      7.31 o
  -8   3   6       10.77        6.54      1.68 o
  -7   3   6       95.05      101.17      3.85 o
  -6   3   6        2.85        2.89      1.32 o
  -5   3   6       18.33       19.49      2.09 o
  -4   3   6       47.22       48.35      1.69 o
  -3   3   6       39.78       42.12      2.40 o
  -2   3   6      272.60      243.64      3.99 o
  -1   3   6        2.07        0.00      1.22 o
   0   3   6      167.17      170.87      3.01 o
   1   3   6       47.18       47.06      2.16 o
   2   3   6        3.39        3.86      1.22 o
   3   3   6        0.21       -0.93      1.05 o
   4   3   6        1.26        0.97      1.25 o
   5   3   6        2.12        3.46      1.86 o
   6   3   6        2.47        1.30      4.42 o
   7   3   6        7.94        6.05      2.65 o
 -12   4   6        4.01        5.27      2.17 o
 -11   4   6        6.83        8.55      2.27 o
 -10   4   6       88.56       93.53      4.46 o
  -9   4   6        9.13        7.02      1.95 o
  -8   4   6       48.44       51.71      3.31 o
  -7   4   6       41.10       40.43      4.05 o
  -6   4   6       44.39       46.96      2.69 o
  -5   4   6       13.59       15.06      2.13 o
  -4   4   6        1.67        0.40      1.62 o
  -3   4   6       65.47       58.03      3.98 o
  -2   4   6       31.37       35.32      2.17 o
  -1   4   6       34.62       36.92      2.19 o
   0   4   6       19.25       15.87      1.58 o
   1   4   6       21.50       18.21      1.69 o
   2   4   6        0.10        0.27      1.00 o
   3   4   6        1.96        2.77      1.77 o
   4   4   6        8.81        4.30      1.48 o
   5   4   6       15.21       15.04      2.50 o
   6   4   6        4.35        3.36      2.25 o
 -12   5   6        1.94       -0.36      1.81 o
 -11   5   6        0.36        0.52      1.78 o
 -10   5   6       51.49       53.58      3.76 o
  -9   5   6      112.30      129.54      5.00 o
  -8   5   6       70.95       67.32      3.52 o
  -7   5   6        2.47        0.81      1.45 o
  -6   5   6        1.61        0.18      1.71 o
  -5   5   6        3.06        2.50      1.27 o
  -4   5   6      103.50      112.52      4.03 o
  -3   5   6       11.84       13.82      1.90 o
  -2   5   6        7.44        7.90      2.14 o
  -1   5   6       32.82       28.78      2.54 o
   0   5   6      143.79      128.04      5.89 o
   1   5   6        5.68        7.67      1.73 o
   2   5   6       55.39       57.78      3.42 o
   3   5   6        1.95        0.42      1.20 o
   4   5   6        0.45        1.88      1.43 o
   5   5   6        6.16        5.59      2.11 o
   6   5   6       69.70       79.91      5.12 o
 -12   6   6        5.09        6.13      2.24 o
 -11   6   6        6.07        4.72      2.23 o
 -10   6   6       59.34       52.81      5.88 o
  -9   6   6       73.88       71.07      5.41 o
  -8   6   6        0.11        1.68      1.76 o
  -7   6   6        4.94        1.60      1.58 o
  -6   6   6        1.80        0.53      1.40 o
  -5   6   6        6.53        7.28      1.87 o
  -4   6   6      133.34      141.75      4.84 o
  -3   6   6      188.41      212.33      5.75 o
  -2   6   6       69.85       67.32      3.37 o
  -1   6   6       27.61       23.97      2.17 o
   0   6   6       13.30       15.34      2.13 o
   1   6   6        4.43        3.58      1.67 o
   2   6   6       10.60        7.64      1.78 o
   3   6   6        3.24        1.58      1.37 o
   4   6   6       12.03        9.59      2.11 o
   5   6   6       26.99       34.51      3.62 o
   6   6   6       78.44       82.35      5.23 o
 -11   7   6        0.10        0.00      1.96 o
 -10   7   6       18.25       21.43      2.98 o
  -9   7   6      156.57      159.65      5.87 o
  -8   7   6       57.98       54.03      4.82 o
  -7   7   6       16.89       19.88      2.33 o
  -6   7   6       16.61       21.91      2.37 o
  -5   7   6        4.92        9.78      2.12 o
  -4   7   6       53.08       62.44      4.97 o
  -3   7   6        5.10        2.84      1.77 o
  -2   7   6       64.74       65.00      7.84 o
  -1   7   6        0.02       -1.52      1.49 o
   0   7   6        3.91        2.62      1.72 o
   1   7   6       90.19       99.33     10.50 o
   2   7   6        1.90        3.15      1.88 o
   3   7   6       18.57       18.74      2.75 o
   4   7   6        0.95        1.24      2.00 o
   5   7   6       85.25      100.62      5.25 o
 -11   8   6        0.79       -1.27      2.10 o
 -10   8   6        2.07       -0.50      2.05 o
  -9   8   6       16.39       24.77      4.51 o
  -8   8   6       34.49       38.55      3.26 o
  -7   8   6        6.24        4.54      1.98 o
  -6   8   6        3.65        0.92      1.96 o
  -5   8   6        1.42        0.61      1.80 o
  -4   8   6       22.33       25.24      5.28 o
  -3   8   6      125.10      118.74      5.09 o
  -2   8   6        1.09        0.54      1.77 o
  -1   8   6        5.38        6.46      1.77 o
   0   8   6       15.32       14.47      2.36 o
   1   8   6        5.73        8.62      2.18 o
   2   8   6       23.71       31.42      4.59 o
   3   8   6        2.81        3.06      2.21 o
   4   8   6        4.17        1.77      2.03 o
   5   8   6        4.77        3.14      4.06 o
 -10   9   6       11.36        6.93      2.81 o
  -9   9   6       21.25       22.25      2.93 o
  -8   9   6       20.19       21.49      2.90 o
  -7   9   6        0.25       -0.94      2.89 o
  -6   9   6        6.60        8.72      2.47 o
  -5   9   6        4.94        1.80      2.32 o
  -4   9   6        7.86        6.68      3.26 o
  -3   9   6        2.16        1.04      2.08 o
  -2   9   6        0.00       -0.27      1.81 o
  -1   9   6        1.07        3.14      2.04 o
   0   9   6        0.07       -1.36      2.32 o
   1   9   6        8.55        6.21      2.36 o
   2   9   6        4.20        3.42      2.21 o
   3   9   6       18.59       16.92      3.18 o
   4   9   6        0.67        3.92      2.36 o
  -9  10   6        1.33       -1.95      2.22 o
  -8  10   6       34.47       44.38      4.31 o
  -7  10   6       18.74       21.68      5.64 o
  -6  10   6        4.50        4.06      2.66 o
  -5  10   6       34.37       40.10      5.12 o
  -4  10   6      137.57      139.80      6.96 o
  -3  10   6       23.43       24.26      3.38 o
  -2  10   6       42.10       34.63      3.43 o
  -1  10   6        0.74        0.18      1.86 o
   0  10   6       10.17        8.81      2.45 o
   1  10   6       48.23       56.48      4.48 o
   2  10   6        0.80        1.34      5.12 o
   3  10   6        4.14        3.09      2.65 o
  -8  11   6       43.97       38.71      5.71 o
  -7  11   6        2.17       -2.24      3.22 o
  -6  11   6        0.00       -3.34      2.23 o
  -5  11   6        2.06        1.82      2.70 o
  -4  11   6       53.93       51.52      4.85 o
  -3  11   6       33.61       29.36      3.66 o
  -2  11   6        4.43        4.41      2.39 o
  -1  11   6       51.30       40.29      4.24 o
   0  11   6       17.34       19.07      3.31 o
   1  11   6        0.54       -1.02      2.47 o
   2  11   6        5.34        5.65      2.62 o
  -7  12   6        4.73       -2.63      4.04 o
  -6  12   6        1.02       -4.23      5.42 o
  -5  12   6       17.03       17.10      3.70 o
  -4  12   6        9.91        9.34      3.24 o
  -3  12   6        0.62       -0.98      2.48 o
  -2  12   6        3.80        4.13      2.77 o
  -1  12   6        1.44        2.87      2.73 o
   0  12   6       31.25       28.35      4.95 o
   1  12   6       16.97       15.60      3.39 o
  -5  13   6        4.82       -2.06      6.82 o
  -4  13   6       26.32       21.11      7.25 o
  -3  13   6        8.21        5.24      2.87 o
  -2  13   6       14.31       12.68      3.36 o
  -1  13   6        5.00        2.77      2.88 o
 -11   1   7        9.43        6.32      1.95 o
 -10   1   7       27.09       26.27      3.88 o
  -9   1   7        8.95       11.10      1.73 o
  -8   1   7        0.47        0.07      1.11 o
  -7   1   7        0.31       -0.48      0.98 o
  -6   1   7        8.01        5.52      1.13 o
  -5   1   7        0.29        0.75      0.77 o
  -4   1   7        0.07        2.46      1.99 o
  -3   1   7       17.54       11.66      3.00 o
  -2   1   7       70.50       63.41      5.73 o
  -1   1   7        4.52        1.57      2.21 o
   0   1   7        7.57        5.41      2.36 o
   1   1   7        3.85        3.68      0.91 o
   2   1   7        4.50        3.77      1.12 o
   3   1   7        2.50        2.14      1.38 o
   4   1   7        1.04        3.36      1.75 o
   5   1   7        5.65        5.09      1.86 o
 -11   2   7      133.46      142.15      5.26 o
 -10   2   7        1.17        0.71      1.40 o
  -9   2   7        0.45        0.71      1.32 o
  -8   2   7        7.00        7.96      1.64 o
  -7   2   7       12.53       13.44      1.62 o
  -6   2   7       15.50       13.41      1.68 o
  -5   2   7        0.31        0.29      0.99 o
  -4   2   7        3.01        3.86      1.74 o
  -3   2   7        1.98        0.33      2.42 o
  -2   2   7       31.89       32.14      4.23 o
  -1   2   7       13.36       10.40      1.27 o
   0   2   7        0.00       -0.23      1.13 o
   1   2   7        3.99        3.57      0.99 o
   2   2   7       11.01        8.13      1.31 o
   3   2   7        6.49        6.55      1.46 o
   4   2   7       32.16       35.26      6.36 o
 -11   3   7        3.23        3.37      1.79 o
 -10   3   7       20.66       22.62      4.08 o
  -9   3   7        2.02        2.70      1.61 o
  -8   3   7       40.99       43.99      3.13 o
  -7   3   7        1.38        1.70      1.32 o
  -6   3   7       28.63       27.68      2.52 o
  -5   3   7        9.34        7.88      1.51 o
  -4   3   7        0.10        0.29      0.99 o
  -3   3   7       23.92       20.34      2.48 o
  -2   3   7       15.52       13.50      2.09 o
  -1   3   7       67.03       63.73      4.86 o
   0   3   7        1.44       -0.33      1.15 o
   1   3   7        0.28        0.43      0.91 o
   2   3   7        9.89        8.35      1.43 o
   3   3   7        0.12       -1.84      1.38 o
   4   3   7        3.68        5.48      1.75 o
 -11   4   7       11.53       15.35      2.61 o
 -10   4   7        0.03       -1.23      2.04 o
  -9   4   7        0.69        3.48      2.18 o
  -8   4   7        1.58        3.70      1.53 o
  -7   4   7       26.45       27.69      3.03 o
  -6   4   7       16.91       22.82      1.94 o
  -5   4   7        0.89        1.53      1.56 o
  -4   4   7        5.01        2.84      1.66 o
  -3   4   7       36.05       34.46      2.01 o
  -2   4   7       35.51       32.25      5.65 o
  -1   4   7       21.64       13.81      2.09 o
   0   4   7        1.63        1.97      1.05 o
   1   4   7        0.26        0.53      1.33 o
   2   4   7        0.58        1.50      1.53 o
   3   4   7        6.60        8.05      3.60 o
   4   4   7        4.01        5.58      1.86 o
 -11   5   7        6.11        5.79      2.36 o
 -10   5   7       16.40       15.87      2.47 o
  -9   5   7        2.15        4.47      1.95 o
  -8   5   7        2.35        1.21      1.61 o
  -7   5   7        0.51        2.25      1.64 o
  -6   5   7       41.60       40.07      2.50 o
  -5   5   7        0.27        0.82      2.19 o
  -4   5   7        8.06        5.07      1.49 o
  -3   5   7        0.01       -1.62      1.71 o
  -2   5   7       50.04       49.93      4.60 o
  -1   5   7        0.68       -1.72      1.15 o
   0   5   7       26.42       22.64      2.04 o
   1   5   7        0.45       -0.85      1.29 o
   2   5   7        0.15       -0.14      1.22 o
   3   5   7        0.86       -2.70      3.72 o
   4   5   7       18.06       24.53      3.18 o
 -10   6   7       16.21       18.32      2.90 o
  -9   6   7        9.93       15.22      2.74 o
  -8   6   7       42.01       43.89      3.40 o
  -7   6   7        0.45       -0.51      1.57 o
  -6   6   7        2.19        4.81      1.90 o
  -5   6   7       11.28       11.76      2.31 o
  -4   6   7        3.56        1.75      1.51 o
  -3   6   7        0.34       -1.49      1.77 o
  -2   6   7        2.62        0.54      1.46 o
  -1   6   7        1.41        0.32      1.42 o
   0   6   7        1.16        0.74      1.67 o
   1   6   7       11.22       10.22      2.58 o
   2   6   7        2.80        2.61      2.36 o
   3   6   7        4.01        2.63      1.70 o
 -10   7   7        5.19        3.79      2.27 o
  -9   7   7        0.04       -0.45      2.01 o
  -8   7   7       21.43       22.94      2.59 o
  -7   7   7        2.99       -0.59      1.73 o
  -6   7   7        6.30        7.13      2.35 o
  -5   7   7       16.92       11.51      2.31 o
  -4   7   7        6.80        7.23      2.04 o
  -3   7   7        1.46       -1.90      1.97 o
  -2   7   7        8.83        9.61      1.97 o
  -1   7   7       15.00        5.08      1.76 o
   0   7   7        0.11       -1.69      1.49 o
   1   7   7        0.20       -1.67      2.89 o
   2   7   7        0.38        0.00      1.61 o
   3   7   7        3.88        4.77      3.71 o
  -9   8   7       13.26        9.66      2.50 o
  -8   8   7       55.39       57.01      3.80 o
  -7   8   7       19.52       21.73      4.54 o
  -6   8   7        1.06        0.42      2.15 o
  -5   8   7        0.59       -1.28      1.85 o
  -4   8   7       77.78       72.95      5.63 o
  -3   8   7        6.37       -0.04      1.82 o
  -2   8   7        6.99        2.04      2.01 o
  -1   8   7        0.51       -1.05      1.55 o
   0   8   7       10.23        6.55      2.79 o
   1   8   7        9.48        4.14      6.36 o
   2   8   7        6.28        5.49      3.18 o
  -8   9   7        0.00       -0.41      5.09 o
  -7   9   7        1.12       -3.10      2.60 o
  -6   9   7        0.67       -2.45      2.66 o
  -5   9   7       23.33       21.15      3.23 o
  -4   9   7        0.00       -3.42      2.28 o
  -3   9   7       24.92       24.92      3.37 o
  -2   9   7       23.02       15.74      2.87 o
  -1   9   7        8.63        0.72      3.25 o
   0   9   7        1.96       -4.46      4.53 o
   1   9   7        2.00       -1.99      6.97 o
  -7  10   7        0.46       -2.77      2.44 o
  -6  10   7        0.00        0.67      4.76 o
  -5  10   7        0.89        2.24      2.97 o
  -4  10   7       11.86        8.80      4.24 o
  -3  10   7       48.67       41.18      3.85 o
  -2  10   7        2.14       -1.12      4.68 o
  -1  10   7        2.88       -1.34      3.48 o
   0  10   7        5.81       -0.90      9.29 o
  -4  11   7       17.69       13.86      5.10 o
  -3  11   7        3.19        2.00      4.11 o
  -9   0   8        4.10        2.91      2.03 o
  -8   0   8       15.76       22.18      3.00 o
  -7   0   8        4.81        6.38      2.12 o
  -6   0   8        0.28        0.71      3.18 o
  -5   0   8       24.38       25.80      6.01 o
  -4   0   8       20.93       14.14      4.95 o
  -3   0   8       36.00       26.15      6.36 o
  -2   0   8       67.45       56.90      8.13 o
  -1   0   8      123.45      109.91     11.31 o
   0   0   8       62.27       49.13      7.42 o
   1   0   8        5.28        2.83      3.53 o
  -9   1   8        3.14        4.10      1.43 o
  -8   1   8        2.00        2.52      1.27 o
  -7   1   8       17.50       15.21      1.67 o
  -6   1   8        0.42        3.12      1.05 o
  -5   1   8       28.03       29.04      5.43 o
  -4   1   8       15.03       12.02      3.25 o
  -3   1   8       22.98       14.30      3.62 o
  -2   1   8       22.02       16.59      3.62 o
  -1   1   8       15.41       10.79      3.22 o
   0   1   8       10.67        9.04      2.97 o
   1   1   8        2.53        0.37      2.62 o
  -9   2   8        3.05        4.07      1.48 o
  -8   2   8        5.33        6.37      1.63 o
  -7   2   8       33.81       38.36      4.29 o
  -6   2   8        2.82        4.26      2.41 o
  -5   2   8        6.36        5.36      2.17 o
  -4   2   8       14.92        9.72      3.00 o
  -3   2   8       95.93       95.19      7.74 o
  -2   2   8        5.03        1.24      2.50 o
  -1   2   8       57.06       43.80      6.36 o
   0   2   8       32.61       22.37      4.00 o
   1   2   8        0.02        1.38      3.53 o
  -9   3   8        1.57        2.89      1.49 o
  -8   3   8       10.58       11.95      2.02 o
  -7   3   8        0.90        2.06      1.42 o
  -6   3   8       11.65       17.41      3.04 o
  -5   3   8        4.05        2.46      2.23 o
  -4   3   8        2.52        0.43      2.15 o
  -3   3   8       57.83       42.71      5.23 o
  -2   3   8       66.98       52.39      5.73 o
  -1   3   8        8.26        6.54      3.00 o
   0   3   8       24.50       16.26      3.72 o
   1   3   8        3.18       -0.29      4.95 o
  -8   4   8        2.79        3.74      1.79 o
  -7   4   8        0.44        0.07      1.94 o
  -6   4   8        2.09        3.67      1.38 o
  -5   4   8        0.47        0.19      2.62 o
  -4   4   8        9.11        4.92      2.39 o
  -3   4   8        8.42        4.52      2.09 o
  -2   4   8       39.83       33.74      2.81 o
  -1   4   8        0.00       -0.95      1.72 o
   0   4   8        5.93        6.24      2.89 o
   1   4   8        1.67       -0.67      2.57 o
  -8   5   8        5.93        5.51      3.72 o
  -7   5   8        2.39        4.89      1.82 o
  -6   5   8        6.24        2.45      2.09 o
  -5   5   8        1.93       -0.96      2.61 o
  -4   5   8       25.17       17.44      3.57 o
  -3   5   8       25.43       22.20      2.84 o
  -2   5   8       30.76       28.90      3.12 o
  -1   5   8       39.82       37.77      3.23 o
   0   5   8        0.71       -2.13      4.00 o
  -7   6   8        0.13        1.72      2.49 o
  -6   6   8        4.59        5.29      2.33 o
  -5   6   8        7.08        5.90      3.27 o
  -4   6   8        5.15        1.34      5.48 o
  -3   6   8        1.38       -3.92      2.62 o
  -2   6   8       21.35       25.70      7.25 o
  -1   6   8        0.81       -1.29      2.80 o
  -6   7   8        0.92       -0.06      2.07 o
  -5   7   8        1.94       -1.11      3.49 o
  -4   7   8        5.11        1.53      3.19 o
  -3   7   8       52.92       54.22     11.13 o
  -2   7   8        0.63       -3.67      3.05 o
 
